# Supplementary material for: Modulation of the monomer-dimer equilibrium and catalytic activity of SARS-CoV-2 main protease by a transition-state analog inhibitor
Source: Commun Biol. 2022 Mar 1;5:160. doi: 10.1038/s42003-022-03084-7 (PMC8888643; doi:10.1038/s42003-022-03084-7)
Supplement: Supplementary file 3 — Supplementary data 1 [file 42003_2022_3084_MOESM3_ESM.xlsx]

## Sheet: Sheet1
Fig 2a	X-MProWT	Y-MProWT	X-MProM	Y-MProM	X-MProWT	Y-MProWT	X-MProM	Y-MProM	Fig 2b	X-18 uM	Y-18 uM	X-45 uM	Y-45 uM	X-90 uM	Y-90 uM		Fig 3a	X	Y	X	Y	Fig 3a	X	Y	X	Y	Fig 3b	X	Y	X	Y		Fig 4b	X	Y	Fig 4c	X	Y	X	Y		Fig 5a	X	Y-50 uM	X	Y-20 uM	X	Y-15 uM	X
	8.0036	0.003794	8.0226	1.3129e-05	12.1863	64704.7	13.2877	33106.4		0	0.0051454	0	0.0131	0	0.0252		Black	0	0	0	0.0274	Red		0	0	-0.01		0.04	20.4918	-0.049	-18.2365			0	0.0085752		96	0.269	0	0.00013832			0	0.0064791	0	0.0025728	0	0.0076239	0
	8.0115	0.0038571	8.0305	0.00011339	12.1947	65378	13.2961	33266.1		0.0931	5.4672e-14	0.0931	6.8709e-15	0.0931	6.6793e-14			36	0.0195	62.5	0.0344		6	0.0195	0.5469	-0.0086625		0.02	11.1111	-0.0476	-17.6725			0.25	0.1204		64	0.189	0.4688	0.0014728			0.0454	5.1388e-05	0.0454	1.4989e-13	0.0454	0.00014172	0.0454
	8.0194	0.0039448	8.0384	0.00021829	12.2032	65432.3	13.3045	33291.2		0.1861	3.0405e-18	0.1861	3.9884e-14	0.1861	3.96e-19			100	0.024	125	0.0415		10	0.024	1.0938	-0.0072377		0.0133	7.874	-0.0463	-17.1085			0.5	0.1862		48	0.135	0.9375	0.0028073			0.0908	3.5472e-11	0.0908	1.8466e-15	0.0908	1.8629e-14	0.0908
	8.0273	0.0040532	8.0463	0.00025084	12.2116	65490.7	13.313	33294.8		0.2792	9.9e-20	0.2792	3.8135e-13	0.2792	9.9219e-14			625	0.081	187.5	0.0485		25	0.081	1.6406	-0.0057572		0.01	6.2112	-0.0449	-16.5445			1	0.243		32	0.097	1.4063	0.0041417			0.1362	6.4189e-14	0.1362	4.485e-16	0.1362	1.5652e-13	0.1362
	8.0352	0.0041717	8.0542	0.00025852	12.22	65552.4	13.3214	33263.5		0.3723	9.9e-20	0.3723	5.0868e-14	0.3723	3.96e-19			2500	0.36	250	0.0556		50	0.36	2.1875	-0.004221		0.008	5.2083	-0.0436	-15.9805			1.75	0.3234		16	0.0395	1.875	0.0054762			0.1815	7.3991e-14	0.1815	1.5936e-16	0.1815	3.4014e-15	0.1815
	8.0431	0.0042836	8.0621	0.0002662	12.2284	65536.3	13.3298	33225.7		0.4654	8.0801e-14	0.4654	4.2927e-14	0.4654	3.96e-19			5625	0.722	312.5	0.0626		75	0.722	2.7344	-0.002629		0.0066667	4.8544	-0.0422	-15.4164			2.5	0.3816		8	0.0229	2.3438	0.0068106			0.2269	1.3272e-13	0.2269	3.0844e-14	0.2269	9.4052e-15	0.2269
	8.051	0.004425	8.07	0.00028113	12.2368	65498.6	13.3382	33180.6		0.5584	6.2953e-14	0.5584	1.1867e-14	0.5584	3.96e-19			10000	1.13	375	0.0697		100	1.13	3.2813	-0.00098143		0.0057143	4.4843	-0.0409	-14.8524			5	0.4788				2.8125	0.0081451			0.2723	6.8989e-14	0.2723	6.1362e-14	0.2723	3.3927e-13	0.2723
	8.0589	0.0044386	8.0779	0.00027541	12.2452	65448.6	13.3466	33108.3		0.6515	9.9e-20	0.6515	2.4807e-13	0.6515	3.96e-19			14400	1.64	437.5	0.0768		120	1.64	3.8281	0.0007219		0.005	4.4053	-0.0395	-14.2884			10	0.5302				3.2813	0.0094796			0.3177	3.1593e-13	0.3177	1.0465e-13	0.3177	3.8695e-13	0.3177
	8.0668	0.0044363	8.0858	0.0002697	12.2537	65400.2	13.3551	33001.9		0.7446	9.9e-20	0.7446	1.948e-13	0.7446	3.96e-19					500	0.0838				4.375	0.0024809				-0.0381	-13.7244			16.6	0.3887				3.75	0.0108			0.3631	2.4279e-13	0.3631	1.0656e-17	0.3631	2.7351e-13	0.3631
	8.0747	0.0044339	8.0936	0.00019237	12.2621	65340.6	13.3635	32960.4		0.8376	7.6293e-14	0.8376	7.4754e-14	0.8376	6.9188e-15					562.5	0.0909				4.9219	0.0042957				-0.0368	-13.1604			33.3	0.2751				4.2188	0.0121			0.4085	1.4181e-13	0.4085	4.6289e-18	0.4085	1.9058e-13	0.4085
	8.0825	0.0042664	8.1015	0.00014705	12.2705	65296	13.3719	32966		0.9307	9.9e-20	0.9307	7.1204e-15	0.9307	3.96e-19					625	0.0979				5.4688	0.0061661				-0.0354	-12.5964			66.6	0.1694				4.6875	0.0135			0.4539	1.8588e-13	0.4539	9.5941e-14	0.4539	1.6799e-13	0.4539
	8.0904	0.0040735	8.1094	0.00016264	12.2789	65283.3	13.3803	32993.3		1.0238	9.7424e-14	1.0238	3.96e-19	1.0238	3.4211e-13					687.5	0.105				6.0156	0.0080923				-0.0341	-12.0323			100	0.129				5.1563	0.0148			0.4993	1.6249e-13	0.4993	2.8726e-19	0.4993	4.7046e-15	0.4993
	8.0983	0.0040124	8.1173	0.00017776	12.2873	65325.8	13.3887	33017.7		1.1168	9.9e-20	1.1168	2.0976e-14	1.1168	3.5043e-13					750	0.112				6.5625	0.0101				-0.0327	-11.4683			133.3	0.0947				5.625	0.0162			0.5446	2.0419e-13	0.5446	1.2551e-19	0.5446	1.9681e-13	0.5446
	8.1062	0.0040678	8.1252	0.00019247	12.2958	65351	13.3971	33036.4		1.2099	9.9e-20	1.2099	4.3548e-14	1.2099	6.2732e-16					812.5	0.1191				7.1094	0.0121				-0.0314	-10.9043								6.0938	0.0175			0.59	7.3268e-14	0.59	5.3732e-15	0.59	3.3755e-14	0.59
	8.1141	0.0041536	8.1331	0.00020299	12.3042	65371.8	13.4056	33056.1		1.303	9.9e-20	1.303	3.96e-19	1.303	1.2112e-14					875	0.1261				7.6563	0.0142				-0.03	-10.3403								6.5625	0.0188			0.6354	1.7835e-13	0.6354	1.2551e-19	0.6354	4.8548e-15	0.6354
	8.122	0.0042615	8.141	0.00027671	12.3126	65383.9	13.414	33069.4		1.3961	9.5677e-14	1.3961	2.5308e-13	1.3961	7.6917e-14					937.5	0.1332				8.2031	0.0164				-0.0287	-9.7763								7.0313	0.0202			0.6808	1.1267e-13	0.6808	2.084e-14	0.6808	1.1879e-16	0.6808
	8.1299	0.0043493	8.1489	0.00030893	12.321	65392.5	13.4224	33072		1.4891	2.0986e-15	1.4891	3.96e-19	1.4891	3.96e-19					1000	0.1402				8.75	0.0186				-0.0273	-9.2123								7.5	0.0215			0.7262	8.491e-14	0.7262	2.8546e-14	0.7262	3.7954e-18	0.7262
	8.1378	0.0044051	8.1568	0.00030842	12.3294	65400.2	13.4308	33074.9		1.5822	5.4189e-14	1.5822	3.96e-19	1.5822	1.3443e-13					1062.5	0.1473				9.2969	0.0208				-0.026	-8.6483								7.9688	0.0228			0.7716	7.5389e-14	0.7716	1.2551e-19	0.7716	3.409e-15	0.7716
	8.1457	0.0044619	8.1647	0.00033443	12.3378	65409.3	13.4392	33070		1.6753	4.1633e-14	1.6753	1.1126e-18	1.6753	3.96e-19					1125	0.1544				9.8438	0.0231				-0.0246	-8.0842								8.4375	0.0242			0.817	7.661e-14	0.817	1.3847e-14	0.817	1.9892e-14	0.817
	8.1536	0.0044869	8.1726	0.00033416	12.3463	65401.5	13.4476	33041.6		1.7683	5.5482e-14	1.7683	2.1129e-17	1.7683	3.96e-19					1187.5	0.1614				10.3906	0.0255				-0.0232	-7.5202								8.9063	0.0255			0.8624	8.8124e-14	0.8624	1.3413e-14	0.8624	8.7492e-14	0.8624
	8.1615	0.0044894	8.1805	0.00030219	12.3547	65395.3	13.4561	33015.1		1.8614	9.9e-20	1.8614	2.9694e-16	1.8614	3.96e-19					1250	0.1685				10.9375	0.0279				-0.0219	-6.9562								9.375	0.0268			0.9077	1.1204e-13	0.9077	1.2551e-19	0.9077	3.319e-13	0.9077
	8.1694	0.0044361	8.1884	0.00027022	12.3631	65408.7	13.4645	33017.8		1.9545	9.9e-20	1.9545	2.0007e-15	1.9545	3.96e-19					1312.5	0.1755				11.4844	0.0304				-0.0205	-6.3922								9.8438	0.0282			0.9531	1.472e-13	0.9531	1.7068e-14	0.9531	6.3479e-18	0.9531
	8.1773	0.0043828	8.1963	0.00024959	12.3715	65401.1	13.4729	33036.4		2.0476	9.9e-20	2.0476	8.9197e-15	2.0476	3.96e-19					1375	0.1826				12.0313	0.033				-0.0192	-5.8282								10.3125	0.0295			0.9985	1.5305e-13	0.9985	4.5393e-14	0.9985	4.7233e-14	0.9985
	8.1852	0.0042089	8.2042	0.0002253	12.3799	65407.4	13.4813	33053.6		2.1406	9.9e-20	2.1406	5.6926e-14	2.1406	3.96e-19					1437.5	0.1896				12.5781	0.0356				-0.0178	-5.2642								10.7813	0.0308			1.0439	2.0495e-17	1.0439	1.0097e-13	1.0439	7.3099e-14	1.0439
	8.1931	0.004102	8.2121	0.00025425	12.3883	65416	13.4897	33068.9		2.2337	2.8883e-18	2.2337	3.7344e-14	2.2337	1.2435e-16					1500	0.1967				13.125	0.0382				-0.0165	-4.7001								11.25	0.0322			1.0893	3.5204e-14	1.0893	6.392e-15	1.0893	2.4161e-14	1.0893
	8.201	0.0040834	8.22	0.00026881	12.3968	65424.1	13.4981	33081.9		2.3268	1.0808e-14	2.3268	2.6426e-15	2.3268	2.5306e-13					1562.5	0.2037				13.6719	0.0409				-0.0151	-4.1361								11.7188	0.0335			1.1347	3.6027e-14	1.1347	2.5005e-14	1.1347	9.256e-18	1.1347
	8.2089	0.0041392	8.2279	0.00029635	12.4052	65420.5	13.5066	33092.8		2.4198	1.5081e-14	2.4198	1.8717e-13	2.4198	1.7788e-14					1625	0.2108				14.2188	0.0437				-0.0138	-3.5721								12.1875	0.0348			1.1801	1.397e-13	1.1801	1.0241e-13	1.1801	1.2133e-13	1.1801
	8.2167	0.0042246	8.2358	0.00034385	12.4136	65420.4	13.515	33120.8		2.5129	7.0108e-11	2.5129	7.556e-08	2.5129	6.6106e-10					1687.5	0.2179				14.7656	0.0465				-0.0124	-3.0081								12.6563	0.0362			1.2254	2.6755e-13	1.2254	5.9139e-15	1.2254	1.0417e-13	1.2254
	8.2246	0.0043335	8.2436	0.00040774	12.422	65426.9	13.5234	33145.5		2.606	2.1611e-05	2.606	0.0010318	2.606	0.00011715					1750	0.2249				15.3125	0.0494				-0.011	-2.4441								13.125	0.0375			1.2708	8.5979e-15	1.2708	6.1131e-14	1.2708	1.1544e-17	1.2708
	8.2325	0.0044362	8.2515	0.00052171	12.4304	65438.9	13.5318	33158		2.699	0.0753	2.699	0.4571	2.699	0.3015					1812.5	0.232				15.8594	0.0523				-0.0096897	-1.8801								13.5938	0.0388			1.3162	8.6382e-14	1.3162	9.7005e-16	1.3162	2.6702e-13	1.3162
	8.2404	0.0045421	8.2594	0.0005078	12.4388	65455.9	13.5402	33127.2		2.7921	3.4509	2.7921	8.1872	2.7921	14.3766					1875	0.239				16.4063	0.0553				-0.0083345	-1.316								14.0625	0.0402			1.3616	1.6026e-13	1.3616	7.4433e-14	1.3616	1.3421e-13	1.3616
	8.2483	0.0046828	8.2673	0.0004939	12.4473	65471.1	13.5487	33129.2		2.8852	3.3339	2.8852	8.2236	2.8852	18.3693					1937.5	0.2461				16.9531	0.0583				-0.0069793	-0.752								14.5313	0.0415			1.407	1.0955e-15	1.407	9.6562e-15	1.407	4.2431e-14	1.407
	8.2562	0.0046751	8.2752	0.00045438	12.4557	65473.2	13.5571	33153.9		2.9783	0.1256	2.9783	0.7546	2.9783	1.0986					2000	0.2531				17.5	0.0614				-0.0056242	-0.188								15	0.0428			1.4524	2.6738e-14	1.4524	2.4445e-14	1.4524	1.3953e-13	1.4524
	8.2641	0.0046673	8.2831	0.00041272	12.4641	65477.5	13.5655	33159.3		3.0713	0.00045439	3.0713	0.0113	3.0713	0.005476					2062.5	0.2602				18.0469	0.0646				-0.004269	0.376								15.4688	0.0442			1.4978	8.2335e-15	1.4978	7.2836e-14	1.4978	2.0316e-14	1.4978
	8.272	0.0046291	8.291	0.00030956	12.4725	65461.5	13.5739	33159.8		3.1644	3.3817e-07	3.1644	5.078e-05	3.1644	4.4762e-06					2125	0.2672				18.5938	0.0678				-0.0029138	0.94								15.9375	0.0455			1.5432	1.8351e-13	1.5432	1.3528e-19	1.5432	7.8511e-14	1.5432
	8.2799	0.0045018	8.2989	0.00022468	12.4809	65433.1	13.5823	33177.2		3.2575	1.1086e-10	3.2575	1.222e-07	3.2575	1.0395e-09					2187.5	0.2743				19.1406	0.071				-0.0015587	1.504								16.4063	0.0468			1.5885	8.1944e-14	1.5885	4.3949e-14	1.5885	3.1214e-13	1.5885
	8.2878	0.0043881	8.3068	0.00019164	12.4893	65395.5	13.5907	33180.6		3.3505	5.3494e-14	3.3505	2.5958e-10	3.3505	1.2203e-13					2250	0.2814				19.6875	0.0744				-0.00020348	2.0681								16.875	0.0482			1.6339	2.9308e-13	1.6339	4.639e-19	1.6339	5.8913e-14	1.6339
	8.2957	0.0044001	8.3147	0.00016656	12.4978	65406.6	13.5992	33177.6		3.4436	2.4293e-14	3.4436	7.9463e-13	3.4436	1.0547e-13					2312.5	0.2884				20.2344	0.0777				2.4577e-07	2.1528								17.3438	0.0495			1.6793	2.1702e-13	1.6793	2.178e-19	1.6793	2.5612e-13	1.6793
	8.3036	0.0044671	8.3226	0.00027696	12.5062	65421	13.6076	33171.7		3.5367	3.4521e-14	3.5367	6.2472e-15	3.5367	1.5172e-13					2375	0.2955				20.7813	0.0812				2.7921e-07	2.1529								17.8125	0.0508			1.7247	2.5127e-13	1.7247	1.517e-14	1.7247	6.0131e-16	1.7247
	8.3115	0.004517	8.3305	0.00029276	12.5146	65402.6	13.616	33169.2		3.6298	5.6593e-14	3.6298	1.0873e-13	3.6298	1.3268e-14					2437.5	0.3025				21.3281	0.0846				3.1719e-07	2.1529								18.2813	0.0522			1.7701	3.3437e-13	1.7701	5.9049e-14	1.7701	8.6789e-15	1.7701
	8.3194	0.0046069	8.3384	0.00030857	12.523	65416.3	13.6244	33175.5		3.7228	3.421e-14	3.7228	1.8861e-15	3.7228	1.2677e-13					2500	0.3096				21.875	0.0882				3.6035e-07	2.1529								18.75	0.0535			1.8155	2.7513e-13	1.8155	5.1132e-19	1.8155	4.4211e-14	1.8155
	8.3273	0.0046793	8.3463	0.00037357	12.5314	65452.5	13.6328	33170.3		3.8159	2.085e-14	3.8159	2.5033e-13	3.8159	2.1764e-15					2562.5	0.3166				22.4219	0.0918				4.0937e-07	2.1529								19.2188	0.0549			1.8609	1.3029e-13	1.8609	2.1804e-18	1.8609	1.6642e-13	1.8609
	8.3352	0.0047612	8.3542	0.00040731	12.5399	65462.6	13.6412	33212.6		3.909	3.4762e-15	3.909	4.7337e-14	3.909	2.1755e-13					2625	0.3237				22.9688	0.0954				4.6507e-07	2.1529								19.6875	0.0562			1.9062	1.0755e-13	1.9062	8.8603e-19	1.9062	1.5234e-13	1.9062
	8.3431	0.0048548	8.3621	0.00041049	12.5483	65462.5	13.6497	33246		4.002	5.0009e-14	4.002	5.2239e-14	4.002	6.5143e-16					2687.5	0.3307				23.5156	0.0991				5.2834e-07	2.153								20.1563	0.0575			1.9516	1.0372e-13	1.9516	7.1334e-19	1.9516	2.3854e-13	1.9516
	8.351	0.0048362	8.37	0.00039313	12.5567	65505.7	13.6581	33252.3		4.0951	5.4965e-14	4.0951	1.1722e-13	4.0951	2.8979e-13					2750	0.3378				24.0625	0.1029				6.0022e-07	2.153								20.625	0.0589			1.997	2.3298e-13	1.997	2.1867e-17	1.997	3.5974e-13	1.997
	8.3588	0.0048176	8.3779	0.00037578	12.5651	65516	13.6665	33250.3		4.1882	3.1756e-17	4.1882	1.8516e-13	4.1882	1.9588e-13					2812.5	0.3449				24.6094	0.1067				6.8188e-07	2.153								21.0938	0.0602			2.0424	2.3695e-13	2.0424	3.3913e-16	2.0424	1.7457e-13	2.0424
	8.3667	0.0047622	8.3858	0.00030585	12.5735	65487.3	13.6749	33234.2		4.2812	1.9966e-15	4.2812	8.1118e-14	4.2812	2.7163e-16					2875	0.3519				25.1563	0.1106				7.7465e-07	2.1531								21.5625	0.0615			2.0878	1.7494e-14	2.0878	1.1991e-14	2.0878	3.7738e-13	2.0878
	8.3746	0.0045858	8.3936	0.00028547	12.5819	65424	13.6833	33205.2		4.3743	3.7444e-15	4.3743	3.0431e-13	4.3743	2.6226e-14					2937.5	0.359				25.7031	0.1145				8.8004e-07	2.1531								22.0313	0.0629			2.1332	3.6941e-13	2.1332	5.2262e-14	2.1332	2.4982e-13	2.1332
	8.3825	0.0044142	8.4015	0.00026509	12.5904	65365.1	13.6917	33189.7		4.4674	1.3223e-15	4.4674	1.9818e-13	4.4674	1.9328e-13					3000	0.366				26.25	0.1185				9.9977e-07	2.1532								22.5	0.0642			2.1786	1.2394e-11	2.1786	8.8097e-14	2.1786	1.9816e-13	2.1786
	8.3904	0.0043317	8.4094	0.00017604	12.5988	65333.8	13.7002	33182.4		4.5605	1.0074e-14	4.5605	1.7893e-12	4.5605	2.9427e-13					3062.5	0.3731				26.7969	0.1226				1.1358e-06	2.1532								22.9688	0.0655			2.224	3.181e-10	2.224	1.8961e-14	2.224	3.5841e-14	2.224
	8.3983	0.004365	8.4173	0.00023893	12.6072	65324.1	13.7086	33166.4		4.6535	4.1495e-14	4.6535	5.1929e-11	4.6535	9.2889e-14					3125	0.3801				27.3438	0.1267				1.2903e-06	2.1533								23.4375	0.0669			2.2693	6.3901e-09	2.2693	1.2278e-13	2.2693	1.6767e-13	2.2693
	8.4062	0.004455	8.4252	0.00025882	12.6156	65302.6	13.717	33158.6		4.7466	6.2827e-14	4.7466	1.3148e-09	4.7466	2.6533e-13					3187.5	0.3872				27.8906	0.1308				1.4659e-06	2.1534								23.9063	0.0682			2.3147	9.4323e-08	2.3147	1.1696e-13	2.3147	8.2044e-12	2.3147
	8.4141	0.004573	8.4331	0.00027359	12.624	65319.9	13.7254	33155.3		4.8397	8.9352e-14	4.8397	2.6148e-08	4.8397	2.2834e-13					3250	0.3942				28.4375	0.135				1.6653e-06	2.1534								24.375	0.0695			2.3601	1.0949e-06	2.3601	1.2557e-16	2.3601	2.4036e-15	2.3601
	8.422	0.0047244	8.441	0.00031814	12.6324	65339.6	13.7338	33170.5		4.9328	1.1491e-13	4.9328	3.7986e-07	4.9328	1.1714e-13					3312.5	0.4013				28.9844	0.1393				1.8919e-06	2.1535								24.8438	0.0709			2.4055	9.4884e-06	2.4055	6.7319e-16	2.4055	5.7881e-09	2.4055
	8.4299	0.0048915	8.4489	0.00040051	12.6409	65388	13.7422	33230.1		5.0258	2.0177e-12	5.0258	4.0911e-06	5.0258	9.5323e-18					3375	0.4084				29.5313	0.1436				2.1493e-06	2.1536								25.3125	0.0722			2.4509	6.2735e-05	2.4509	2.4067e-15	2.4509	1.9222e-07	2.4509
	8.4378	0.0050378	8.4568	0.00041298	12.6493	65428.8	13.7507	33327.6		5.1189	2.681e-11	5.1189	3.0521e-05	5.1189	3.2816e-13					3437.5	0.4154				30.0781	0.148				2.4417e-06	2.1538								25.7813	0.0735			2.4963	0.00032899	2.4963	7.363e-12	2.4963	3.0251e-06	2.4963
	8.4457	0.0050839	8.4647	0.00041575	12.6577	65428.5	13.7591	33343.5		5.212	2.652e-10	5.212	0.00016133	5.212	9.4083e-16					3500	0.4225				30.625	0.1524				2.7739e-06	2.1539								26.25	0.0749			2.5417	0.0013255	2.5417	5.6598e-09	2.5417	3.4741e-05	2.5417
	8.4536	0.0050966	8.4726	0.00035604	12.6661	65437.5	13.7675	33319		5.305	1.9962e-09	5.305	0.00061874	5.305	2.7329e-17					3562.5	0.4295				31.1719	0.1569				3.1512e-06	2.1541								26.7188	0.0762			2.5871	0.0042896	2.5871	1.4149e-06	2.5871	0.00028697	2.5871
	8.4615	0.0050413	8.4805	0.00029633	12.6745	65422.8	13.7759	33292		5.3981	1.1424e-08	5.3981	0.0017226	5.3981	2.2671e-17					3625	0.4366				31.7188	0.1615				3.58e-06	2.1542								27.1875	0.0775			2.6324	0.0112	2.6324	0.00012046	2.6324	0.0017609	2.6324
	8.4694	0.0049859	8.4884	0.00022579	12.6829	65433.5	13.7843	33260.4		5.4912	5.1239e-08	5.4912	0.0036881	5.4912	1.1771e-16					3687.5	0.4436				32.2656	0.1661				4.067e-06	2.1544								27.6563	0.0789			2.6778	0.0242	2.6778	0.0037842	2.6778	0.0081288	2.6778
	8.4773	0.0048667	8.4963	0.00020657	12.6914	65406.9	13.7928	33230.8		5.5842	1.827e-07	5.5842	0.0062709	5.5842	1.2649e-13					3750	0.4507				32.8125	0.1707				4.6203e-06	2.1547								28.125	0.0802			2.7232	0.0437	2.7232	0.0477	2.7232	0.0282	2.7232
	8.4852	0.0047847	8.5042	0.00019298	12.6998	65388.1	13.8012	33199.7		5.6773	5.3747e-07	5.6773	0.0088724	5.6773	2.874e-15					3812.5	0.4577				33.3594	0.1754				5.2489e-06	2.1549								28.5938	0.0815			2.7686	0.0689	2.7686	0.2637	2.7686	0.074	2.7686
	8.493	0.004811	8.5121	0.00017854	12.7082	65417.3	13.8096	33156.2		5.7704	1.3362e-06	5.7704	0.0104	5.7704	1.2243e-14					3875	0.4648				33.9063	0.1802				5.9631e-06	2.1552								29.0625	0.0829			2.814	0.0929	2.814	0.6961	2.814	0.1539	2.814
	8.5009	0.0049142	8.52	0.00022567	12.7166	65419				5.8635	2.8734e-06	5.8635	0.0109	5.8635	1.8053e-13					3937.5	0.4719				34.4531	0.185				6.7743e-06	2.1556								29.5313	0.0842			2.8594	0.1112	2.8594	1	2.8594	0.2458	2.8594
	8.5088	0.0050381	8.5279	0.00023023	12.725	65424.5				5.9565	5.4689e-06	5.9565	0.0103	5.9565	2.0497e-13					4000	0.4789				35	0.1899				7.696e-06	2.1559								30	0.0855			2.9048	0.1209	2.9048	0.8094	2.9048	0.3337	2.9048
	8.5167	0.0051811	8.5358	0.00023479	12.7334	65436.1				6.0496	9.4952e-06	6.0496	0.0090348	6.0496	2.9366e-13					4062.5	0.486				35.5469	0.1948				8.743e-06	2.1564								30.4688	0.0869			2.9501	0.1191	2.9501	0.4171	2.9501	0.38	2.9501
	8.5246	0.0052939	8.5436	0.00025514	12.7419	65452.8				6.1427	1.511e-05	6.1427	0.0075728	6.1427	5.2591e-14					4125	0.493				36.0938	0.1998				9.9325e-06	2.1569								30.9375	0.0882			2.9955	0.1123	2.9955	0.1545	2.9955	0.3883	2.9955
	8.5325	0.0054165	8.5515	0.0003515	12.7503	65487.1				6.2357	2.2657e-05	6.2357	0.0060875	6.2357	2.6694e-13					4187.5	0.5001				36.6406	0.2049				1.1284e-05	2.1574								31.4063	0.0895			3.0409	0.0955	3.0409	0.0441	3.0409	0.3334	3.0409
	8.5404	0.0055428	8.5594	0.00032037	12.7587	65521.4				6.3288	3.1926e-05	6.3288	0.0047124	6.3288	2.714e-14					4250	0.5071				37.1875	0.21				1.2819e-05	2.1581								31.875	0.0909			3.0863	0.0781	3.0863	0.0106	3.0863	0.2594	3.0863
	8.5483	0.0055134	8.5673	0.00028925	12.7671	65555.7				6.4219	4.3389e-05	6.4219	0.0036135	6.4219	1.5078e-13					4312.5	0.5142				37.7344	0.2151				1.4563e-05	2.1588								32.3438	0.0922			3.1317	0.0617	3.1317	0.0022638	3.1317	0.1963	3.1317
	8.5562	0.005484	8.5752	0.00022149	12.7755	65536.2				6.515	5.6409e-05	6.515	0.0027418	6.515	3.2113e-13					4375	0.5212				38.2813	0.2203				1.6544e-05	2.1596								32.8125	0.0936			3.1771	0.0488	3.1771	0.00047473	3.1771	0.1364	3.1771
	8.5641	0.0054164	8.5831	0.00016378	12.784	65486.8				6.608	7.1563e-05	6.608	0.0020497	6.608	9.1558e-13					4437.5	0.5283				38.8281	0.2256				1.8795e-05	2.1606								33.2813	0.0949			3.2225	0.0357	3.2225	0.00010311	3.2225	0.0947	3.2225
	8.572	0.0052254	8.591	0.00014594	12.7924	65453.7				6.7011	8.8027e-05	6.7011	0.0015306	6.7011	3.316e-12					4500	0.5354				39.375	0.2309				2.1352e-05	2.1616								33.75	0.0962			3.2679	0.0266	3.2679	2.4045e-05	3.2679	0.064	3.2679
	8.5799	0.0050478	8.5989	0.00016632	12.8008	65453				6.7942	0.00010568	6.7942	0.0011196	6.7942	1.0936e-11					4562.5	0.5424				39.9219	0.2363				2.4257e-05	2.1628								34.2188	0.0976			3.3132	0.0204	3.3132	6.4958e-06	3.3132	0.0415	3.3132
	8.5878	0.0050119	8.6068	0.00018119	12.8092	64183.1				6.8872	0.0001246	6.8872	0.00081542	6.8872	3.4496e-11					4625	0.5495				40.4688	0.2417				2.7558e-05	2.1642								34.6875	0.0989			3.3586	0.0153	3.3586	2.0121e-06	3.3586	0.0306	3.3586
	8.5957	0.0050571	8.6147	0.00019605						6.9803	0.00014563	6.9803	0.00059577	6.9803	1.0074e-10					4687.5	0.5565				41.0156	0.2472				3.1307e-05	2.1658								35.1563	0.1002			3.404	0.0116	3.404	7.6284e-07	3.404	0.0225	3.404
	8.6036	0.0051775	8.6226	0.00020623						7.0734	0.00016814	7.0734	0.00042881	7.0734	2.8584e-10					4750	0.5636				41.5625	0.2528				3.5566e-05	2.1675								35.625	0.1016			3.4494	0.0092795	3.4494	3.6193e-07	3.4494	0.0174	3.4494
	8.6115	0.0052889	8.6305	0.00020853						7.1664	0.00019162	7.1664	0.00030944	7.1664	7.4371e-10					4812.5	0.5706				42.1094	0.2584				4.0405e-05	2.1696								36.0938	0.1029			3.4948	0.0076694	3.4948	2.0592e-07	3.4948	0.0141	3.4948
	8.6194	0.0054167	8.6384	0.00021083						7.2595	0.00021845	7.2595	0.00022123	7.2595	1.8696e-09					4875	0.5777				42.6563	0.264				4.5902e-05	2.1719								36.5625	0.1042			3.5402	0.0066002	3.5402	1.6418e-07	3.5402	0.0126	3.5402
	8.6273	0.0055478	8.6463	0.00026088						7.3526	0.00024596	7.3526	0.00015935	7.3526	4.4274e-09					4937.5	0.5847				43.2031	0.2698				5.2147e-05	2.1744								37.0313	0.1056			3.5856	0.0061789	3.5856	1.4113e-07	3.5856	0.0118	3.5856
	8.6351	0.0056719	8.6542	0.00025713						7.4457	0.00027865	7.4457	0.00011665	7.4457	9.8834e-09					5000	0.5918				43.75	0.2755				5.9242e-05	2.1774								37.5	0.1069			3.631	0.005816	3.631	1.5171e-07	3.631	0.0123	3.631
	8.643	0.0056791	8.6621	0.00025337						7.5387	0.00031218	7.5387	8.6872e-05	7.5387	2.1537e-08					5062.5	0.5989				44.2969	0.2814				6.7302e-05	2.1808								37.9688	0.1082			3.6763	0.0060083	3.6763	2.0748e-07	3.6763	0.0132	3.6763
	8.6509	0.0056645	8.67	0.00022252						7.6318	0.00034811	7.6318	6.7007e-05	7.6318	4.4433e-08					5125	0.6059				44.8438	0.2872				7.6458e-05	2.1846								38.4375	0.1096			3.7217	0.006316	3.7217	3.0843e-07	3.7217	0.0154	3.7217
	8.6588	0.00565	8.6779	0.00016334						7.7249	0.00038269	7.7249	5.3163e-05	7.7249	9.0209e-08					5187.5	0.613				45.3906	0.2932				8.686e-05	2.1889								38.9063	0.1109			3.7671	0.0071025	3.7671	5.5773e-07	3.7671	0.0193	3.7671
	8.6667	0.0055177	8.6858	0.00015778						7.8179	0.00041743	7.8179	4.4529e-05	7.8179	1.755e-07					5250	0.62				45.9375	0.2992				9.8678e-05	2.1938								39.375	0.1122			3.8125	0.008528	3.8125	1.1776e-06	3.8125	0.0261	3.8125
	8.6746	0.0053724	8.6937	0.00011787						7.911	0.00044761	7.911	3.9266e-05	7.911	3.4323e-07					5312.5	0.6271				46.4844	0.3052				0.0001121	2.1994								39.8438	0.1136			3.8579	0.0108	3.8579	2.561e-06	3.8579	0.0369	3.8579
	8.6825	0.0053202	8.7015	0.00010321						8.0041	0.00046473	8.0041	3.6913e-05	8.0041	6.6293e-07					5375	0.6341				47.0313	0.3113				0.00012735	2.2058								40.3125	0.1149			3.9033	0.014	3.9033	6.0618e-06	3.9033	0.0515	3.9033
	8.6904	0.005367	8.7094	0.00010669						8.0972	0.00047582	8.0972	3.7126e-05	8.0972	1.2964e-06					5437.5	0.6412				47.5781	0.3175				0.00014468	2.213								40.7813	0.1162			3.9487	0.0202	3.9487	1.5054e-05	3.9487	0.0776	3.9487
	8.6983	0.0054383	8.7173	0.00010654						8.1902	0.0004729	8.1902	3.9816e-05	8.1902	2.5585e-06					5500	0.6482				48.125	0.3237				0.00016437	2.2212								41.25	0.1176			3.994	0.03	3.994	3.8106e-05	3.994	0.1219	3.994
	8.7062	0.0055221	8.7252	0.00010639						8.2833	0.00045567	8.2833	4.6291e-05	8.2833	5.185e-06					5562.5	0.6553				48.6719	0.33				0.00018673	2.2305								41.7188	0.1189			4.0394	0.0457	4.0394	9.6144e-05	4.0394	0.1832	4.0394
	8.7141	0.0055827	8.7331	0.00014259						8.3764	0.00042472	8.3764	5.7379e-05	8.3764	1.0958e-05					5625	0.6624				49.2188	0.3363				0.00021213	2.241								42.1875	0.1202			4.0848	0.0717	4.0848	0.00023929	4.0848	0.2829	4.0848
	8.722	0.0056682	8.741	0.00017278						8.4694	0.00038668	8.4694	7.6452e-05	8.4694	2.3497e-05					5687.5	0.6694				49.7656	0.3427				0.00024099	2.253								42.6563	0.1216			4.1302	0.1128	4.1302	0.00054419	4.1302	0.4057	4.1302
	8.7299	0.0057233	8.7489	0.0001847						8.5625	0.00033749	8.5625	0.00010901	8.5625	5.2758e-05					5750	0.6765				50.3125	0.3491				0.00027378	2.2667								43.125	0.1229			4.1756	0.1792	4.1756	0.0011405	4.1756	0.569	4.1756
	8.7378	0.0057473	8.7568	0.00017536						8.6556	0.00028797	8.6556	0.00016607	8.6556	0.00012475					5812.5	0.6835				50.8594	0.3556				0.00031103	2.2822								43.5938	0.1242			4.221	0.2648	4.221	0.0021541	4.221	0.7537	4.221
	8.7457	0.005742	8.7647	0.00016601						8.7486	0.00024127	8.7486	0.00026838	8.7486	0.00030094					5875	0.6906				51.4063	0.3622				0.00035334	2.2998								44.0625	0.1256			4.2664	0.3967	4.2664	0.0036848	4.2664	0.9037	4.2664
	8.7536	0.0057367	8.7726	0.00011277						8.8417	0.00019652	8.8417	0.00045988	8.8417	0.00076181					5937.5	0.6976				51.9531	0.3688				0.00040142	2.3198								44.5313	0.1269			4.3118	0.5563	4.3118	0.0054668	4.3118	1	4.3118
	8.7615	0.0055964	8.7805	0.00010862						8.9348	0.00015777	8.9348	0.00082862	8.9348	0.0019774					6000	0.7047				52.5	0.3754				0.00045603	2.3425								45	0.1282			4.3571	0.7482	4.3571	0.0069713	4.3571	0.9513	4.3571
	8.7694	0.0054447	8.7884	0.00010446						9.0279	0.00012552	9.0279	0.001566	9.0279	0.0052428					6062.5	0.7117				53.0469	0.3821				0.00051807	2.3684								45.4688	0.1296			4.4025	0.9106	4.4025	0.0075412	4.4025	0.8242	4.4025
	8.7772	0.0053229	8.7963	9.3288e-05						9.1209	9.8047e-05	9.1209	0.0030979	9.1209	0.0146					6125	0.7188				53.5938	0.3889				0.00058856	2.3977								45.9375	0.1309			4.4479	1	4.4479	0.00708	4.4479	0.5887	4.4479
	8.7851	0.0053234	8.8042	0.0001041						9.214	0.00015469	9.214	0.0128	9.214	0.0805					6187.5	0.7259				54.1406	0.3957				0.00066863	2.431								46.4063	0.1323			4.4933	0.9766	4.4933	0.0055934	4.4933	0.3705	4.4933
	8.793	0.0053888	8.8121	0.00011235																6250	0.7329				54.6875	0.4026				0.0007596	2.4689								46.875	0.1336			4.5387	0.8712	4.5387	0.0036047	4.5387	0.1904	4.5387
	8.8009	0.0054507	8.82	0.00012401																6312.5	0.74				55.2344	0.4096				0.00086294	2.5119								47.3438	0.1349			4.5841	0.6406	4.5841	0.001985	4.5841	0.0828	4.5841
	8.8088	0.0055141	8.8279	0.00012201																6375	0.747				55.7813	0.4166				0.00098034	2.5608								47.8125	0.1363			4.6295	0.412	4.6295	0.00092836	4.6295	0.0288	4.6295
	8.8167	0.0055609	8.8358	0.00012																6437.5	0.7541				56.3281	0.4236				0.0011137	2.6163								48.2813	0.1376			4.6749	0.2246	4.6749	0.00035316	4.6749	0.0080741	4.6749
	8.8246	0.0056739	8.8437	0.00011586																6500	0.7611				56.875	0.4307				0.0011517	2.6321								48.75	0.1389			4.7202	0.1023	4.7202	0.00011734	4.7202	0.001821	4.7202
	8.8325	0.0057928	8.8515	0.00011172																6562.5	0.7682				57.4219	0.4379				0.0012652	2.6793								49.2188	0.1403			4.7656	0.0386	4.7656	3.1466e-05	4.7656	0.00033019	4.7656
	8.8404	0.0057527	8.8594	8.2074e-05																6625	0.7752				57.9688	0.4451				0.0014374	2.751								49.6875	0.1416			4.811	0.0121	4.811	7.1707e-06	4.811	4.6772e-05	4.811
	8.8483	0.0057126	8.8673	3.4888e-07																6687.5	0.7823				58.5156	0.4524				0.0016329	2.8324								50.1563	0.1429			4.8564	0.0030242	4.8564	1.4373e-06	4.8564	5.0994e-06	4.8564
	8.8562	0.0056324	8.8752	-4.7299e-05																6750	0.7894				59.0625	0.4597				0.0018551	2.9248								50.625	0.1443			4.9018	0.00062147	4.9018	2.368e-07	4.9018	4.5213e-07	4.9018
	8.8641	0.0054695	8.8831	-7.3356e-05																6812.5	0.7964				59.6094	0.4671				0.0021075	3.0299								51.0938	0.1456			4.9472	0.00010224	4.9472	3.3233e-08	4.9472	2.8771e-08	4.9472
	8.872	0.0053308	8.891	-3.9362e-05																6875	0.8035				60.1563	0.4745				0.0023942	3.1492								51.5625	0.1469			4.9926	1.3959e-05	4.9926	4.1564e-09	4.9926	1.0195e-09	4.9926
	8.8799	0.0052891	8.8989	-2.4142e-05																6937.5	0.8105				60.7031	0.482				0.0025069	3.1961								52.0313	0.1483			5.038	1.5472e-06	5.038	4.3913e-10	5.038	7.1872e-11	5.038
	8.8878	0.0053342	8.9068	-4.3809e-06																7000	0.8176				61.25	0.4896				0.0027199	3.2848								52.5	0.1496			5.0833	1.3766e-07	5.0833	7.6279e-14	5.0833	2.4557e-12	5.0833
	8.8957	0.0054127	8.9147	-4.3087e-06																7062.5	0.8246				61.7969	0.4972				0.00309	3.4388								52.9688	0.1509			5.1287	1.0063e-08	5.1287	3.3615e-12	5.1287	3.7591e-13	5.1287
	8.9036	0.0054627	8.9226	-1.3994e-05																7125	0.8317				62.3438	0.5049				0.0035104	3.6138								53.4375	0.1523			5.1741	5.9893e-10	5.1741	2.4613e-13	5.1741	6.4008e-16	5.1741
	8.9114	0.0055224	8.9305	-2.368e-05																7187.5	0.8387				62.8906	0.5126				0.003862	3.7601								53.9063	0.1536			5.2195	3.0217e-11	5.2195	5.17e-14	5.2195	1.9587e-14	5.2195
	8.9193	0.0056115	8.9384	-4.4504e-05																7250	0.8458				63.4375	0.5203				0.003988	3.8125								54.375	0.1549			5.2649	1.2504e-12	5.2649	7.3662e-16	5.2649	3.721e-13	5.2649
	8.9272	0.0056913	8.9463	-6.7463e-05																7312.5	0.8529				63.9844	0.5282				0.0045306	4.0383								54.8438	0.1563			5.3103	4.4554e-14	5.3103	5.3399e-16	5.3103	3.9691e-14	5.3103
	8.9351	0.0056634	8.9542	-0.00011937																7375	0.8599				64.5313	0.5361				0.0051469	4.2949								55.3125	0.1576			5.3557	2.4048e-13	5.3557	7.4327e-14	5.3557	8.8598e-15	5.3557
	8.943	0.0056355	8.9621	-0.00016635																7437.5	0.867				65.0781	0.544				0.0052172	4.3241								55.7813	0.1589			5.401	5.3745e-15	5.401	8.7437e-16	5.401	9.2321e-14	5.401
	8.9509	0.0055651	8.97	-0.00019734																7500	0.874				65.625	0.552				0.0058472	4.5863								56.25	0.1603			5.4464	1.7022e-13	5.4464	1.0352e-14	5.4464	2.3919e-15	5.4464
	8.9588	0.0053939	8.9779	-0.00015605																7562.5	0.8811				66.1719	0.5601				0.0065724	4.8881								56.7188	0.1616			5.4918	4.2792e-15	5.4918	5.8767e-14	5.4918	9.6642e-14	5.4918
	8.9667	0.005213	8.9858	-0.000158																7625	0.8881				66.7188	0.5682				0.0066427	4.9174								57.1875	0.1629			5.5372	1.8352e-13	5.5372	2.6476e-16	5.5372	2.3406e-13	5.5372
	8.9746	0.0050769	8.9937	-0.00015996																7687.5	0.8952				67.2656	0.5763				0.0075464	5.2935								57.6563	0.1643			5.5826	7.9732e-15	5.5826	7.3643e-14	5.5826	2.7124e-13	5.5826
	8.9825	0.0050967	9.0015	-0.00013323																7750	0.9022				67.8125	0.5846				0.0079276	5.4522								58.125	0.1656			5.628	1.8701e-13	5.628	4.9768e-15	5.628	3.8465e-13	5.628
	8.9904	0.0051573	9.0094	-0.00012329																7812.5	0.9093				68.3594	0.5928				0.0085731	5.7208								58.5938	0.1669			5.6734	2.2633e-13	5.6734	5.1527e-14	5.6734	2.1909e-15	5.6734
	8.9983	0.0052294	9.0173	-0.00014873																7875	0.9164				68.9063	0.6012				0.0092827	6.0162								59.0625	0.1683			5.7188	3.3416e-15	5.7188	6.33e-15	5.7188	3.2417e-16	5.7188
	9.0062	0.0053532	9.0252	-0.00017417																7937.5	0.9234				69.4531	0.6096				0.0097395	6.2063								59.5313	0.1696			5.7641	1.4429e-14	5.7641	7.5864e-16	5.7641	4.8887e-17	5.7641
	9.0141	0.0054497	9.0331	-0.00017867																8000	0.9305				70	0.618				0.0106	6.5802								60	0.1709			5.8095	2.4605e-14	5.8095	2.5942e-14	5.8095	2.0102e-13	5.8095
	9.022	0.0055549	9.041	-0.00020682																8062.5	0.9375				70.5469	0.6265				0.0111	6.7578								60.4688	0.1723			5.8549	2.1593e-13	5.8549	8.1645e-14	5.8549	1.5344e-13	5.8549
	9.0299	0.0055617	9.0489	-0.00023497																8125	0.9446				71.0938	0.6351				0.012	7.1442								60.9375	0.1736			5.9003	2.5122e-13	5.9003	2.1061e-14	5.9003	2.9567e-18	5.9003
	9.0378	0.0055277	9.0568	-0.00029477																8187.5	0.9516				71.6406	0.6437				0.0126	7.3843								61.4063	0.175			5.9457	1.6299e-14	5.9457	3.2319e-16	5.9457	6.4736e-14	5.9457
	9.0457	0.0054936	9.0647	-0.00037749																8250	0.9587				72.1875	0.6523				0.0133	7.7082								61.875	0.1763			5.9911	4.1126e-15	5.9911	2.9496e-15	5.9911	3.2074e-14	5.9911
	9.0535	0.005336	9.0726	-0.00035217																8312.5	0.9657				72.7344	0.6611				0.0143	8.096								62.3438	0.1776			6.0365	3.6358e-14	6.0365	2.1995e-14	6.0365	1.0092e-18	6.0365
	9.0614	0.005114	9.0805	-0.00034921																8375	0.9728				73.2813	0.6698				0.0147	8.2722								62.8125	0.179			6.0819	6.605e-16	6.0819	5.576e-17	6.0819	1.5509e-13	6.0819
	9.0693	0.0049745	9.0884	-0.00034236																8437.5	0.9799				73.8281	0.6787				0.0161	8.8363								63.2813	0.1803			6.1272	7.7322e-17	6.1272	8.9536e-14	6.1272	7.5952e-19	6.1272
	9.0772	0.00497	9.0963	-0.00034573																8500	0.9869				74.375	0.6876				0.0162	8.9046								63.75	0.1816			6.1726	1.6127e-15	6.1726	1.4132e-14	6.1726	1.871e-13	6.1726
	9.0851	0.0050043	9.1042	-0.00034909																8562.5	0.994				74.9219	0.6965				0.0174	9.4003								64.2188	0.183			6.218	2.3645e-13	6.218	3.6321e-16	6.218	6.7934e-19	6.218
	9.093	0.0050509	9.1121	-0.00032276																8625	1.001				75.4688	0.7055				0.0184	9.8232								64.6875	0.1843			6.2634	4.2923e-14	6.2634	2.5615e-15	6.2634	1.3442e-13	6.2634
	9.1009	0.0051125	9.12	-0.00025481																8687.5	1.0081				76.0156	0.7146				0.0188	9.9643								65.1563	0.1856			6.3088	2.5109e-13	6.3088	8.7611e-14	6.3088	6.8723e-14	6.3088
	9.1088	0.0051664	9.1279	-0.00023708																8750	1.0151				76.5625	0.7237				0.0201	10.5283								65.625	0.187			6.3542	4.0002e-16	6.3542	2.4773e-14	6.3542	1.7319e-13	6.3542
	9.1167	0.0052227	9.1358	-0.00023429																8812.5	1.0222				77.1094	0.7328				0.0209	10.8668								66.0938	0.1883			6.3996	3.7302e-14	6.3996	4.7975e-15	6.3996	1.1271e-14	6.3996
	9.1246	0.0052448	9.1437	-0.00026131																8875	1.0292				77.6563	0.7421				0.0215	11.0923								66.5625	0.1896			6.4449	8.7036e-14	6.4449	1.2333e-13	6.4449	2.2089e-13	6.4449
	9.1325	0.0052519	9.1515	-0.00028833																8937.5	1.0363				78.2031	0.7513				0.0228	11.6563								67.0313	0.191			6.4903	6.8434e-14	6.4903	6.5036e-14	6.4903	2.2901e-14	6.4903
	9.1404	0.0051734	9.1594	-0.00036403																9000	1.0434				78.75	0.7607				0.0238	12.0524								67.5	0.1923			6.5357	9.8078e-14	6.5357	6.0728e-14	6.5357	3.0956e-13	6.5357
	9.1483	0.005095	9.1673	-0.00041102																9062.5	1.0504				79.2969	0.7701				0.0242	12.2204								67.9688	0.1936			6.5811	2.3649e-17	6.5811	1.6508e-14	6.5811	5.4207e-14	6.5811
	9.1562	0.0049464	9.1752	-0.00038712																9125	1.0575				79.8438	0.7795				0.0255	12.7844								68.4375	0.195			6.6265	1.0508e-14	6.6265	4.1769e-15	6.6265	7.7343e-19	6.6265
	9.1641	0.0047856	9.1831	-0.00032802																9187.5	1.0645				80.3906	0.789				0.0269	13.3484								68.9063	0.1963			6.6719	2.072e-14	6.6719	1.9719e-15	6.6719	1.6938e-13	6.6719
	9.172	0.0047057	9.191	-0.00025248																9250	1.0716				80.9375	0.7986				0.027	13.3992								69.375	0.1976			6.7173	1.9021e-13	6.7173	1.2127e-13	6.7173	3.3795e-14	6.7173
	9.1799	0.0047494	9.1989	-0.00026498																9312.5	1.0786				81.4844	0.8082				0.0283	13.9124								69.8438	0.199			6.7627	3.2431e-14	6.7627	5.757e-14	6.7627	3.9059e-19	6.7627
	9.1878	0.004831	9.2068	-0.00027748																9375	1.0857				82.0313	0.8179				0.0296	14.4764								70.3125	0.2003			6.808	2.008e-18	6.808	2.6522e-14	6.808	1.5974e-13	6.808
	9.1956	0.0049464	9.2147	-0.00030591																9437.5	1.0927				82.5781	0.8276				0.0307	14.9293								70.7813	0.2016			6.8534	1.7135e-15	6.8534	1.1514e-14	6.8534	3.8381e-14	6.8534
	9.2035	0.0050619	9.2226	-0.00029751																9500	1.0998				83.125	0.8374				0.031	15.0404								71.25	0.203			6.8988	5.8065e-15	6.8988	1.0945e-13	6.8988	3.9059e-19	6.8988
	9.2114	0.0051941	9.2305	-0.00029445																9562.5	1.1069				83.6719	0.8472				0.0323	15.6045								71.7188	0.2043			6.9442	1.1353e-13	6.9442	6.5519e-14	6.9442	2.8692e-13	6.9442
	9.2193	0.0053166	9.2384	-0.0002914																9625	1.1139				84.2188	0.8571				0.0337	16.1685								72.1875	0.2056			6.9896	2.7572e-14	6.9896	3.9412e-14	6.9896	1.0769e-13	6.9896
	9.2272	0.0053212	9.2463	-0.00027699																9687.5	1.121				84.7656	0.867				0.0349	16.6676								72.6563	0.207			7.035	2.9626e-15	7.035	2.4004e-14	7.035	2.8978e-14	7.035
	9.2351	0.0053053	9.2542	-0.00029856																9750	1.128				85.3125	0.877				0.035	16.7325								73.125	0.2083			7.0804	3.7712e-19	7.0804	7.2839e-16	7.0804	3.9059e-19	7.0804
	9.243	0.0052895	9.2621	-0.00032013																9812.5	1.1351				85.8594	0.8871				0.0364	17.2965								73.5938	0.2096			7.1258	2.9845e-13	7.1258	9.3424e-14	7.1258	3.381e-13	7.1258
	9.2509	0.0050975	9.27	-0.00034685																9875	1.1421				86.4063	0.8972				0.0377	17.8605								74.0625	0.211			7.1711	1.1986e-13	7.1711	6.1052e-14	7.1711	1.5723e-13	7.1711
	9.2588	0.0048699	9.2779	-0.00037356																9937.5	1.1492				86.9531	0.9074				0.0391	18.4245								74.5313	0.2123			7.2165	3.9778e-14	7.2165	4.9189e-15	7.2165	6.2932e-14	7.2165
	9.2667	0.0047384	9.2858	-0.00039903																10000	1.1562				87.5	0.9176				0.0396	18.6423								75	0.2137			7.2619	9.1029e-15	7.2619	1.0198e-13	7.2619	1.8208e-14	7.2619
	9.2746	0.0047345	9.2937	-0.00032742																10062.5	1.1633				88.0469	0.9279				0.0405	18.9886								75.4688	0.215			7.3073	5.4462e-16	7.3073	7.0145e-14	7.3073	3.9059e-19	7.3073
	9.2825	0.0047796	9.3016	-0.00032658																10125	1.1704				88.5938	0.9382				0.0418	19.5526								75.9375	0.2163			7.3527	3.3804e-19	7.3527	1.0552e-13	7.3527	3.3613e-13	7.3527
	9.2904	0.0048811	9.3094	-0.00032575																10187.5	1.1774				89.1406	0.9486				0.0432	20.1166								76.4063	0.2177			7.3981	2.0171e-13	7.3981	1.1699e-13	7.3981	1.7736e-13	7.3981
	9.2983	0.0049503	9.3173	-0.00027677																10250	1.1845				89.6875	0.9591				0.0445	20.6806								76.875	0.219			7.4435	8.7036e-14	7.4435	1.1054e-13	7.4435	8.5898e-14	7.4435
	9.3062	0.0050176	9.3252	-0.00027051																10312.5	1.1915				90.2344	0.9696				0.045	20.8857								77.3438	0.2203			7.4888	3.1404e-14	7.4888	9.1025e-14	7.4888	3.6016e-14	7.4888
	9.3141	0.0051103	9.3331	-0.00026964																10375	1.1986				90.7813	0.9801				0.0459	21.2446								77.8125	0.2217			7.5342	8.1958e-15	7.5342	1.0594e-13	7.5342	1.0983e-14	7.5342
	9.322	0.005136	9.341	-0.0003002																10437.5	1.2056				91.3281	0.9908				0.0472	21.8086								78.2813	0.223			7.5796	8.4987e-16	7.5796	9.6903e-14	7.5796	3.9059e-19	7.5796
	9.3298	0.005135	9.3489	-0.00033076																10500	1.2127				91.875	1.0014				0.0486	22.3726								78.75	0.2243			7.625	3.3804e-19	7.625	3.1824e-14	7.625	3.2894e-13	7.625
	9.3377	0.0050447	9.3568	-0.00044245																10562.5	1.2197				92.4219	1.0122				0.0499	22.9367								79.2188	0.2257			7.6704	2.5631e-13	7.6704	9.7832e-14	7.6704	1.8937e-13	7.6704
	9.3456	0.0049544	9.3647	-0.00054032																10625	1.2268				92.9688	1.0229				0.0511	23.4344								79.6875	0.227			7.7158	1.2251e-13	7.7158	8.5393e-14	7.7158	1.0268e-13	7.7158
	9.3535	0.0047075	9.3726	-0.00051299																10687.5	1.2339				93.5156	1.0338				0.0513	23.5007								80.1563	0.2283			7.7612	5.0628e-14	7.7612	8.793e-14	7.7612	5.0975e-14	7.7612
	9.3614	0.0044852	9.3805	-0.00047607																10750	1.2409				94.0625	1.0447				0.0526	24.0647								80.625	0.2297			7.8066	1.6472e-14	7.8066	7.8943e-14	7.8066	2.1911e-14	7.8066
	9.3693	0.0044164	9.3884	-0.00044139																10812.5	1.248				94.6094	1.0556				0.054	24.6287								81.0938	0.231			7.8519	3.1909e-15	7.8519	1.1445e-13	7.8519	6.8639e-15	7.8519
	9.3772	0.0044048	9.3963	-0.00040812																10875	1.255				95.1563	1.0666				0.0554	25.1927								81.5625	0.2323			7.8973	3.3804e-19	7.8973	9.3374e-14	7.8973	3.9059e-19	7.8973
	9.3851	0.0044857	9.4042	-0.00039606																10937.5	1.2621				95.7031	1.0777				0.0567	25.7567								82.0313	0.2337			7.9427	7.1182e-16	7.9427	1.1881e-13	7.9427	3.6329e-13	7.9427
	9.393	0.0045616	9.4121	-0.00036841																11000	1.2691				96.25	1.0888				0.0581	26.3208								82.5	0.235			7.9881	3.1805e-13	7.9881	9.2744e-14	7.9881	2.216e-13	7.9881
	9.4009	0.0046589	9.42	-0.00034877																11062.5	1.2762				96.7969	1.1				0.0581	26.3298								82.9688	0.2363			8.0335	1.5541e-13	8.0335	1.0755e-13	8.0335	1.2855e-13	8.0335
	9.4088	0.0048017	9.4279	-0.00035943																11125	1.2832				97.3438	1.1112				0.0594	26.8848								83.4375	0.2377			8.0789	6.5431e-14	8.0789	1.1903e-13	8.0789	7.007e-14	8.0789
	9.4167	0.0049358	9.4358	-0.00037009																11187.5	1.2903				97.8906	1.1225				0.0608	27.4488								83.9063	0.239			8.1243	2.0811e-14	8.1243	9.3041e-14	8.1243	3.5248e-14	8.1243
	9.4246	0.0049615	9.4437	-0.00039796																11250	1.2974				98.4375	1.1338				0.0621	28.0128								84.375	0.2403			8.1697	3.2638e-15	8.1697	1.2343e-13	8.1697	1.5664e-14	8.1697
	9.4325	0.0049656	9.4516	-0.00049942																11312.5	1.3044				98.9844	1.1452				0.0635	28.5768								84.8438	0.2417			8.215	3.3804e-19	8.215	6.8236e-14	8.215	5.7058e-15	8.215
	9.4404	0.0048991	9.4594	-0.00060197																11375	1.3115				99.5313	1.1567				0.0648	29.1408								85.3125	0.243			8.2604	2.4282e-15	8.2604	2.8813e-14	8.2604	1.3673e-15	8.2604
	9.4483	0.0048326	9.4673	-0.00069509																11437.5	1.3185				100.078	1.1682				0.066	29.6191								85.7813	0.2443			8.3058	5.6406e-15	8.3058	3.6985e-15	8.3058	3.9059e-19	8.3058
	9.4562	0.0046773	9.4752	-0.0006582																11500	1.3256				100.625	1.1798				0.0662	29.7049								86.25	0.2457			8.3512	7.2469e-15	8.3512	6.5513e-16	8.3512	2.7856e-13	8.3512
	9.4641	0.0046277	9.4831	-0.0006284																11562.5	1.3326				101.172	1.1914				0.0676	30.2689								86.7188	0.247			8.3966	2.1128e-13	8.3966	1.4388e-14	8.3966	1.5214e-13	8.3966
	9.4719	0.0046472	9.491	-0.00059861																11625	1.3397				101.719	1.2031				0.0689	30.8329								87.1875	0.2483			8.442	7.5156e-14	8.442	2.2324e-14	8.442	7.3775e-14	8.442
	9.4798	0.0047023	9.4989	-0.00057856																11687.5	1.3467				102.266	1.2148				0.0703	31.3969								87.6563	0.2497			8.4874	1.4397e-14	8.4874	2.8161e-14	8.4874	2.9684e-14	8.4874
	9.4877	0.004773	9.5068	-0.00056282																11750	1.3538				102.812	1.2266				0.0716	31.9609								88.125	0.251			8.5327	3.3804e-19	8.5327	3.7783e-14	8.5327	8.0321e-15	8.5327
	9.4956	0.00482	9.5147	-0.00054367																11812.5	1.3609				103.359	1.2384				0.073	32.5249								88.5938	0.2524			8.5781	9.0678e-15	8.5781	4.502e-14	8.5781	2.7098e-16	8.5781
	9.5035	0.0048899	9.5226	-0.00051707																11875	1.3679				103.906	1.2503				0.0743	33.089								89.0625	0.2537			8.6235	2.5266e-14	8.6235	4.9807e-14	8.6235	3.9059e-19	8.6235
	9.5114	0.0049541	9.5305	-0.00051893																11937.5	1.375				104.453	1.2623				0.075	33.3559								89.5313	0.255			8.6689	3.7239e-14	8.6689	5.2031e-14	8.6689	2.5422e-15	8.6689
	9.5193	0.0049686	9.5384	-0.00061468																12000	1.382				105	1.2743				0.0757	33.653								90	0.2564			8.7143	3.9124e-14	8.7143	5.1878e-14	8.7143	4.8435e-15	8.7143
	9.5272	0.0049516	9.5463	-0.00071043																12062.5	1.3891				105.547	1.2863				0.077	34.217								90.4688	0.2577			8.7597	2.965e-14	8.7597	4.9661e-14	8.7597	5.2558e-15	8.7597
	9.5351	0.0049347	9.5542	-0.00085663																12125	1.3961				106.094	1.2985				0.0784	34.781								90.9375	0.259			8.8051	1.3902e-13	8.8051	4.5759e-14	8.8051	1.1813e-13	8.8051
	9.543	0.0048085	9.5621	-0.00087817																12187.5	1.4032				106.641	1.3106				0.0798	35.345								91.4063	0.2604			8.8505	3.3804e-19	8.8505	4.0582e-14	8.8505	3.9059e-19	8.8505
	9.5509	0.004589	9.57	-0.00089971																12250	1.4102				107.188	1.3229				0.0811	35.909								91.875	0.2617			8.8958	1.2388e-13	8.8958	3.4387e-14	8.8958	3.7506e-15	8.8958
	9.5588	0.0044602	9.5779	-0.0009446																12312.5	1.4173				107.734	1.3352				0.0825	36.4731								92.3438	0.263			8.9412	1.0264e-14	8.9412	8.1122e-14	8.9412	8.0629e-14	8.9412
	9.5667	0.0044395	9.5858	-0.00086332																12375	1.4244				108.281	1.3475													92.8125	0.2644			8.9866	1.654e-15	8.9866	4.6041e-14	8.9866	1.6312e-13	8.9866
	9.5746	0.0044879	9.5937	-0.00079078																12437.5	1.4314				108.828	1.3599													93.2813	0.2657			9.032	6.7608e-19	9.032	4.0416e-14	9.032	7.8118e-19	9.032
	9.5825	0.0045682	9.6016	-0.00072115																12500	1.4385				109.375	1.3724													93.75	0.267
	9.5904	0.0046446	9.6094	-0.00066297																12562.5	1.4455				109.922	1.3849													94.2188	0.2684
	9.5983	0.0047481	9.6173	-0.00062432																12625	1.4526				110.469	1.3974													94.6875	0.2697
	9.6061	0.0048355	9.6252	-0.00065146																12687.5	1.4596				111.016	1.4101													95.1563	0.271
	9.614	0.0048816	9.6331	-0.00067861																12750	1.4667				111.562	1.4227													95.625	0.2724
	9.6219	0.0048989	9.641	-0.00073031																12812.5	1.4737				112.109	1.4355													96.0938	0.2737
	9.6298	0.0048329	9.6489	-0.00088899																12875	1.4808				112.656	1.4483													96.5625	0.275
	9.6377	0.004767	9.6568	-0.00094085																12937.5	1.4879				113.203	1.4611													97.0313	0.2764
	9.6456	0.0045935	9.6647	-0.00093481																13000	1.4949				113.75	1.474													97.5	0.2777
	9.6535	0.004445	9.6726	-0.00092878																13062.5	1.502				114.297	1.487													97.9688	0.279
	9.6614	0.004404	9.6805	-0.00092031																13125	1.509				114.844	1.5													98.4375	0.2804
	9.6693	0.0044278	9.6884	-0.00078006																13187.5	1.5161				115.391	1.513													98.9063	0.2817
	9.6772	0.0045111	9.6963	-0.00071509																13250	1.5231				115.938	1.5262													99.375	0.283
	9.6851	0.0045822	9.7042	-0.00070675																13312.5	1.5302				116.484	1.5393													99.8438	0.2844
	9.693	0.0046868	9.7121	-0.00066959																13375	1.5372				117.031	1.5526													100.312	0.2857
	9.7009	0.0047923	9.72	-0.00062496																13437.5	1.5443				117.578	1.5659													100.781	0.287
	9.7088	0.0049126	9.7279	-0.000648																13500	1.5514				118.125	1.5792													101.25	0.2884
	9.7167	0.0049161	9.7358	-0.00067104																13562.5	1.5584				118.672	1.5926													101.719	0.2897
	9.7246	0.0049012	9.7437	-0.00072391																13625	1.5655				119.219	1.6061													102.188	0.2911
	9.7325	0.0048863	9.7516	-0.0008027																13687.5	1.5725				119.766	1.6196													102.656	0.2924
	9.7404	0.0047142	9.7594	-0.00082935																13750	1.5796				120.312	1.6332													103.125	0.2937
	9.7482	0.0045175	9.7673	-0.00081038																13812.5	1.5866				120.859	1.6468													103.594	0.2951
	9.7561	0.0044255	9.7752	-0.00077779																13875	1.5937				121.406	1.6605													104.062	0.2964
	9.764	0.0044433	9.7831	-0.00074625																13937.5	1.6007				121.953	1.6742													104.531	0.2977
	9.7719	0.0045284	9.791	-0.00070699																14000	1.6078				122.5	1.688													105	0.2991
	9.7798	0.0046509	9.7989	-0.00063902																14062.5	1.6149				123.047	1.7018													105.469	0.3004
	9.7877	0.0047957	9.8068	-0.00058437																14125	1.6219				123.594	1.7157													105.938	0.3017
	9.7956	0.0049355	9.8147	-0.00058115																14187.5	1.629				124.141	1.7297													106.406	0.3031
	9.8035	0.0050507	9.8226	-0.00058936																14250	1.636				124.688	1.7437													106.875	0.3044
	9.8114	0.0050654	9.8305	-0.00059757																14312.5	1.6431				125.234	1.7578													107.344	0.3057
	9.8193	0.0050586	9.8384	-0.00064475																14375	1.6501				125.781	1.7719													107.812	0.3071
	9.8272	0.0050518	9.8463	-0.00075701																14437.5	1.6572				126.328	1.7861													108.281	0.3084
	9.8351	0.0049147	9.8542	-0.00077227																14500	1.6642				126.875	1.8003													108.75	0.3097
	9.843	0.0047446	9.8621	-0.0007773																14562.5	1.6713				127.422	1.8146													109.219	0.3111
	9.8509	0.0046126	9.87	-0.00080688																14625	1.6784				127.969	1.829													109.688	0.3124
	9.8588	0.004642	9.8779	-0.00075295																14687.5	1.6854				128.516	1.8434													110.156	0.3137
	9.8667	0.0046973	9.8858	-0.0006869																14750	1.6925				129.062	1.8578													110.625	0.3151
	9.8746	0.0047832	9.8937	-0.00060575																14812.5	1.6995				129.609	1.8724													111.094	0.3164
	9.8825	0.0049036	9.9016	-0.00049713																14875	1.7066				130.156	1.8869													111.562	0.3177
	9.8903	0.0050025	9.9094	-0.00046796																14937.5	1.7136				130.703	1.9016													112.031	0.3191
	9.8982	0.0051241	9.9173	-0.00046512																15000	1.7207				131.25	1.9162													112.5	0.3204
	9.9061	0.0051675	9.9252	-0.00046919																15062.5	1.7277				131.797	1.931													112.969	0.3217
	9.914	0.0051883	9.9331	-0.00047325																15125	1.7348				132.344	1.9458													113.438	0.3231
	9.9219	0.0051418	9.941	-0.00054698																15187.5	1.7419				132.891	1.9606													113.906	0.3244
	9.9298	0.0050953	9.9489	-0.00063552																15250	1.7489				133.438	1.9755													114.375	0.3257
	9.9377	0.0049435	9.9568	-0.00066348																15312.5	1.756				133.984	1.9905													114.844	0.3271
	9.9456	0.0048095	9.9647	-0.00066773																15375	1.763				134.531	2.0055													115.312	0.3284
	9.9535	0.0047975	9.9726	-0.00067198																15437.5	1.7701				135.078	2.0206													115.781	0.3298
	9.9614	0.0048477	9.9805	-0.00064123																15500	1.7771				135.625	2.0357													116.25	0.3311
	9.9693	0.0049505	9.9884	-0.00059618																15562.5	1.7842				136.172	2.0509													116.719	0.3324
	9.9772	0.005072	9.9963	-0.00055113																15625	1.7912				136.719	2.0661													117.188	0.3338
	9.9851	0.0051833	10.0042	-0.0005231																15687.5	1.7983				137.266	2.0814													117.656	0.3351
	9.993	0.00531	10.0121	-0.00041752																15750	1.8054				137.812	2.0968													118.125	0.3364
	10.0009	0.0054383	10.02	-0.00040572																15812.5	1.8124				138.359	2.1122													118.594	0.3378
	10.0088	0.005481	10.0279	-0.00040367																15875	1.8195				138.906	2.1276													119.062	0.3391
	10.0167	0.0054854	10.0358	-0.00041201																15937.5	1.8265				139.453	2.1432													119.531	0.3404
	10.0245	0.0054285	10.0437	-0.00042035																16000	1.8336				140	2.1587													120	0.3418
	10.0324	0.0053716	10.0516	-0.00043202
	10.0403	0.0052167	10.0595	-0.00042428
	10.0482	0.0051219	10.0673	-0.00042235
	10.0561	0.0051792	10.0752	-0.00042041
	10.064	0.0052418	10.0831	-0.00041941
	10.0719	0.0053313	10.091	-0.00038901
	10.0798	0.0054576	10.0989	-0.00034403
	10.0877	0.0055167	10.1068	-0.00029246
	10.0956	0.0056011	10.1147	-0.00019302
	10.1035	0.0056324	10.1226	-0.00020392
	10.1114	0.0056319	10.1305	-0.00021481
	10.1193	0.0055636	10.1384	-0.00024189
	10.1272	0.0054953	10.1463	-0.00024951
	10.1351	0.0053185	10.1542	-0.00023416
	10.143	0.0052017	10.1621	-0.00021183
	10.1509	0.0052041	10.17	-0.00020897
	10.1588	0.0052821	10.1779	-0.00018916
	10.1666	0.0054057	10.1858	-0.00014846
	10.1745	0.005521	10.1937	-0.0001341
	10.1824	0.0056622	10.2016	-0.00011974
	10.1903	0.0057797	10.2095	-0.00012156
	10.1982	0.0058263	10.2173	-5.9072e-05
	10.2061	0.0058384	10.2252	-6.3008e-05
	10.214	0.0057826	10.2331	-6.6944e-05
	10.2219	0.0057268	10.241	-8.6916e-05
	10.2298	0.0055859	10.2489	-0.00010225
	10.2377	0.0054656	10.2568	-0.00011758
	10.2456	0.0054556	10.2647	-0.00015034
	10.2535	0.0055123	10.2726	-0.00018334
	10.2614	0.0056077	10.2805	-0.0001884
	10.2693	0.0056954	10.2884	-0.00015609
	10.2772	0.005801	10.2963	-9.6714e-05
	10.2851	0.0058991	10.3042	-5.0394e-06
	10.293	0.0059885	10.3121	6.5095e-05
	10.3009	0.0059954	10.32	4.7711e-05
	10.3087	0.0059692	10.3279	3.0326e-05
	10.3166	0.0059431	10.3358	-2.6335e-06
	10.3245	0.0057752	10.3437	-3.4414e-05
	10.3324	0.0055643	10.3516	-4.4902e-05
	10.3403	0.0054112	10.3595	-5.539e-05
	10.3482	0.0053818	10.3673	-1.9836e-05
	10.3561	0.0054273	10.3752	3.5535e-06
	10.364	0.0054728	10.3831	9.2439e-06
	10.3719	0.0055315	10.391	1.4934e-05
	10.3798	0.0055801	10.3989	2.8524e-05
	10.3877	0.0056421	10.4068	7.3756e-05
	10.3956	0.0056688	10.4147	7.84e-05
	10.4035	0.005659	10.4226	5.3775e-05
	10.4114	0.0056493	10.4305	2.915e-05
	10.4193	0.0055072	10.4384	-5.2415e-05
	10.4272	0.0053516	10.4463	-2.4909e-05
	10.4351	0.0052305	10.4542	-1.6249e-05
	10.4429	0.0052435	10.4621	-7.589e-06
	10.4508	0.0052986	10.47	9.1887e-07
	10.4587	0.0053852	10.4779	1.5154e-05
	10.4666	0.0054709	10.4858	2.939e-05
	10.4745	0.0055495	10.4937	3.1385e-05
	10.4824	0.0056337	10.5016	8.9091e-05
	10.4903	0.0057273	10.5095	0.00011509
	10.4982	0.0056907	10.5173	0.00012444
	10.5061	0.005654	10.5252	9.7661e-05
	10.514	0.0055703	10.5331	7.0884e-05
	10.5219	0.0054108	10.541	4.1439e-05
	10.5298	0.0052272	10.5489	8.0798e-05
	10.5377	0.0051475	10.5568	0.00010079
	10.5456	0.005176	10.5647	0.00012077
	10.5535	0.0052319	10.5726	0.0001154
	10.5614	0.0052886	10.5805	0.00011003
	10.5693	0.0053774	10.5884	9.8875e-05
	10.5772	0.0054338	10.5963	9.9539e-05
	10.585	0.0055399	10.6042	9.4384e-05
	10.5929	0.0055315	10.6121	8.9228e-05
	10.6008	0.0055232	10.62	2.355e-05
	10.6087	0.0054729	10.6279	-4.4875e-05
	10.6166	0.005329	10.6358	-5.7647e-05
	10.6245	0.0051267	10.6437	-2.5892e-05
	10.6324	0.0050139	10.6516	4.1358e-06
	10.6403	0.0050136	10.6595	5.9869e-05
	10.6482	0.0050483	10.6674	7.8724e-05
	10.6561	0.0051395	10.6752	7.7061e-05
	10.664	0.0052392	10.6831	7.3295e-05
	10.6719	0.0053488	10.691	6.953e-05
	10.6798	0.0054353	10.6989	8.4827e-05
	10.6877	0.0054703	10.7068	8.8602e-05
	10.6956	0.0054696	10.7147	6.0952e-05
	10.7035	0.0053869	10.7226	3.3303e-05
	10.7114	0.0053043	10.7305	4.7471e-05
	10.7192	0.0051422	10.7384	8.2514e-05
	10.7271	0.0049566	10.7463	9.479e-05
	10.735	0.0049257	10.7542	0.000139
	10.7429	0.0049766	10.7621	0.00017514
	10.7508	0.0050362	10.77	0.00017012
	10.7587	0.0051605	10.7779	0.0001651
	10.7666	0.0052605	10.7858	0.00015376
	10.7745	0.0053599	10.7937	0.00016543
	10.7824	0.0054575	10.8016	0.00015016
	10.7903	0.0054563	10.8095	0.00013489
	10.7982	0.0054391	10.8174	0.00010086
	10.8061	0.0054219	10.8252	3.2253e-05
	10.814	0.0052538	10.8331	1.363e-05
	10.8219	0.0051081	10.841	3.193e-05
	10.8298	0.0050438	10.8489	6.1974e-05
	10.8377	0.0050796	10.8568	0.00013501
	10.8456	0.005169	10.8647	0.0001297
	10.8535	0.0052267	10.8726	0.00012438
	10.8613	0.0053204	10.8805	0.00011335
	10.8692	0.0054121	10.8884	9.631e-05
	10.8771	0.0054832	10.8963	7.8656e-05
	10.885	0.0055114	10.9042	2.2518e-05
	10.8929	0.0054919	10.9121	-8.4074e-05
	10.9008	0.0054724	10.92	-0.00017896
	10.9087	0.0053105	10.9279	-0.00015523
	10.9166	0.0051252	10.9358	-8.1654e-05
	10.9245	0.0049659	10.9437	-8.2474e-05
	10.9324	0.0049547	10.9516	-8.3294e-05
	10.9403	0.0049986	10.9595	-8.5844e-05
	10.9482	0.0050478	10.9674	-9.213e-05
	10.9561	0.0051413	10.9752	-9.8416e-05
	10.964	0.0052748	10.9831	-0.00011694
	10.9719	0.0054274	10.991	-0.00012741
	10.9798	0.0055778	10.9989	-0.00013789
	10.9877	0.0055769	11.0068	-0.0001827
	10.9956	0.0055577	11.0147	-0.00028946
	11.0034	0.0055384	11.0226	-0.00033322
	11.0113	0.0053915	11.0305	-0.00033849
	11.0192	0.0052479	11.0384	-0.00032717
	11.0271	0.0052043	11.0463	-0.0003155
	11.035	0.005282	11.0542	-0.00030118
	11.0429	0.0053802	11.0621	-0.0003093
	11.0508	0.0054869	11.07	-0.00031742
	11.0587	0.0055979	11.0779	-0.00033716
	11.0666	0.0056734	11.0858	-0.00032534
	11.0745	0.0057366	11.0937	-0.00032519
	11.0824	0.0057759	11.1016	-0.0003719
	11.0903	0.005776	11.1095	-0.00041862
	11.0982	0.0057341	11.1174	-0.00049773
	11.1061	0.0056922	11.1252	-0.00045468
	11.114	0.0055774	11.1331	-0.00041388
	11.1219	0.0055281	11.141	-0.0003862
	11.1298	0.0056128	11.1489	-0.00036356
	11.1376	0.0057277	11.1568	-0.00034453
	11.1455	0.0058508	11.1647	-0.00027987
	11.1534	0.0059755	11.1726	-0.00027495
	11.1613	0.0061044	11.1805	-0.00027683
	11.1692	0.0062545	11.1884	-0.00029663
	11.1771	0.0064249	11.1963	-0.00031643
	11.185	0.0064354	11.2042	-0.00035416
	11.1929	0.0064276	11.2121	-0.00048345
	11.2008	0.0064199	11.22	-0.00052772
	11.2087	0.0063154	11.2279	-0.00054125
	11.2166	0.0062743	11.2358	-0.00050959
	11.2245	0.0063528	11.2437	-0.00043773
	11.2324	0.0065184	11.2516	-0.00041616
	11.2403	0.0066908	11.2595	-0.00039202
	11.2482	0.0068674	11.2674	-0.00038217
	11.2561	0.0070564	11.2752	-0.00037906
	11.264	0.0072505	11.2831	-0.0003196
	11.2719	0.0074365	11.291	-0.0003353
	11.2797	0.007595	11.2989	-0.000351
	11.2876	0.0076437	11.3068	-0.00040438
	11.2955	0.0076656	11.3147	-0.00050434
	11.3034	0.0076875	11.3226	-0.00051015
	11.3113	0.0076873	11.3305	-0.00048406
	11.3192	0.0077912	11.3384	-0.00046801
	11.3271	0.0079826	11.3463	-0.00044642
	11.335	0.0082743	11.3542	-0.00038158
	11.3429	0.0085514	11.3621	-0.00035045
	11.3508	0.0088759	11.37	-0.00031948
	11.3587	0.0091324	11.3779	-0.00024508
	11.3666	0.0094306	11.3858	-0.00026869
	11.3745	0.0097159	11.3937	-0.00029229
	11.3824	0.0098998	11.4016	-0.00033904
	11.3903	0.01	11.4095	-0.00042146
	11.3982	0.0101	11.4174	-0.0004282
	11.4061	0.0102	11.4253	-0.00044394
	11.414	0.0103	11.4331	-0.00041669
	11.4218	0.0106	11.441	-0.00033004
	11.4297	0.011	11.4489	-0.00026288
	11.4376	0.0114	11.4568	-0.00017773
	11.4455	0.0118	11.4647	-9.3615e-05
	11.4534	0.0121	11.4726	-5.4998e-05
	11.4613	0.0125	11.4805	-4.5803e-05
	11.4692	0.0129	11.4884	-6.5787e-05
	11.4771	0.0133	11.4963	-8.5772e-05
	11.485	0.0136	11.5042	-0.00021032
	11.4929	0.0138	11.5121	-0.00027333
	11.5008	0.014	11.52	-0.0003018
	11.5087	0.0142	11.5279	-0.00037273
	11.5166	0.0146	11.5358	-0.00034601
	11.5245	0.015	11.5437	-0.00021798
	11.5324	0.0155	11.5516	-0.00015995
	11.5403	0.0161	11.5595	-7.1748e-05
	11.5482	0.0167	11.5674	3.0617e-05
	11.556	0.0173	11.5753	3.4186e-05
	11.5639	0.0179	11.5831	2.8685e-05
	11.5718	0.0185	11.591	2.3183e-05
	11.5797	0.019	11.5989	-0.0001313
	11.5876	0.0195	11.6068	-0.00020348
	11.5955	0.0199	11.6147	-0.00013516
	11.6034	0.0204	11.6226	-0.00012501
	11.6113	0.021	11.6305	-0.00011486
	11.6192	0.0217	11.6384	-9.7591e-05
	11.6271	0.0225	11.6463	-7.765e-05
	11.635	0.0233	11.6542	-2.8015e-06
	11.6429	0.0242	11.6621	9.6561e-05
	11.6508	0.025	11.67	0.0001562
	11.6587	0.0259	11.6779	0.00016913
	11.6666	0.0268	11.6858	0.00016951
	11.6745	0.0277	11.6937	0.00013792
	11.6824	0.0285	11.7016	0.00010632
	11.6903	0.0294	11.7095	6.757e-05
	11.6981	0.0303	11.7174	5.7131e-05
	11.706	0.0314	11.7253	0.00019439
	11.7139	0.0325	11.7331	0.000241
	11.7218	0.0337	11.741	0.00029068
	11.7297	0.035	11.7489	0.00037098
	11.7376	0.0365	11.7568	0.00038073
	11.7455	0.0378	11.7647	0.00048789
	11.7534	0.0391	11.7726	0.00053887
	11.7613	0.0406	11.7805	0.00054818
	11.7692	0.0421	11.7884	0.00051495
	11.7771	0.0437	11.7963	0.00048172
	11.785	0.0455	11.8042	0.00046168
	11.7929	0.0473	11.8121	0.00042193
	11.8008	0.0494	11.82	0.00037311
	11.8087	0.0515	11.8279	0.00038764
	11.8166	0.0539	11.8358	0.00045262
	11.8245	0.0565	11.8437	0.00051911
	11.8323	0.0593	11.8516	0.00055345
	11.8402	0.0626	11.8595	0.00059388
	11.8481	0.0661	11.8674	0.00068501
	11.856	0.0697	11.8753	0.00071975
	11.8639	0.0735	11.8831	0.00073074
	11.8718	0.0773	11.891	0.00072104
	11.8797	0.0813	11.8989	0.00071135
	11.8876	0.0855	11.9068	0.00077344
	11.8955	0.09	11.9147	0.00083625
	11.9034	0.0946	11.9226	0.00086173
	11.9113	0.0997	11.9305	0.00087229
	11.9192	0.105	11.9384	0.00088285
	11.9271	0.1109	11.9463	0.00091676
	11.935	0.117	11.9542	0.0009837
	11.9429	0.1235	11.9621	0.0010177
	11.9508	0.1305	11.97	0.0010714
	11.9587	0.1379	11.9779	0.0010736
	11.9666	0.1458	11.9858	0.0010599
	11.9744	0.1544	11.9937	0.0010462
	11.9823	0.1635	12.0016	0.0010293
	11.9902	0.173	12.0095	0.0010573
	11.9981	0.1828	12.0174	0.0010402
	12.006	0.1931	12.0253	0.001023
	12.0139	0.2039	12.0332	0.00098992
	12.0218	0.2151	12.041	0.001023
	12.0297	0.2271	12.0489	0.0010923
	12.0376	0.2397	12.0568	0.0011865
	12.0455	0.2527	12.0647	0.0012698
	12.0534	0.2665	12.0726	0.0013009
	12.0613	0.2806	12.0805	0.0013083
	12.0692	0.2958	12.0884	0.0013157
	12.0771	0.3118	12.0963	0.0013351
	12.085	0.3279	12.1042	0.0013524
	12.0929	0.345	12.1121	0.0013767
	12.1008	0.3618	12.12	0.001377
	12.1087	0.379	12.1279	0.0013773
	12.1165	0.3967	12.1358	0.0014118
	12.1244	0.4145	12.1437	0.0014462
	12.1323	0.4331	12.1516	0.0014738
	12.1402	0.4521	12.1595	0.0014893
	12.1481	0.4719	12.1674	0.0015729
	12.156	0.492	12.1753	0.0016218
	12.1639	0.5123	12.1832	0.0016708
	12.1718	0.5338	12.191	0.0016966
	12.1797	0.5554	12.1989	0.0017111
	12.1876	0.577	12.2068	0.0017296
	12.1955	0.598	12.2147	0.0017649
	12.2034	0.6189	12.2226	0.0017709
	12.2113	0.6397	12.2305	0.0018098
	12.2192	0.66	12.2384	0.0018243
	12.2271	0.6807	12.2463	0.0018899
	12.235	0.7012	12.2542	0.0019661
	12.2429	0.7212	12.2621	0.0020253
	12.2507	0.7413	12.27	0.0021068
	12.2586	0.7612	12.2779	0.0021148
	12.2665	0.781	12.2858	0.0021444
	12.2744	0.8	12.2937	0.0021519
	12.2823	0.8188	12.3016	0.0021594
	12.2902	0.8366	12.3095	0.0021987
	12.2981	0.8531	12.3174	0.0022239
	12.306	0.869	12.3253	0.0022926
	12.3139	0.8838	12.3332	0.0023273
	12.3218	0.8982	12.341	0.0023501
	12.3297	0.9116	12.3489	0.002417
	12.3376	0.9243	12.3568	0.0024481
	12.3455	0.9363	12.3647	0.0024659
	12.3534	0.9472	12.3726	0.0024663
	12.3613	0.9571	12.3805	0.002463
	12.3692	0.9662	12.3884	0.0024597
	12.3771	0.9744	12.3963	0.0024459
	12.385	0.9814	12.4042	0.0024322
	12.3928	0.9872	12.4121	0.0024693
	12.4007	0.9919	12.42	0.00251
	12.4086	0.9956	12.4279	0.0026017
	12.4165	0.9983	12.4358	0.0026861
	12.4244	1	12.4437	0.0027003
	12.4323	1	12.4516	0.0027105
	12.4402	0.9999	12.4595	0.0027195
	12.4481	0.9995	12.4674	0.0027211
	12.456	0.9974	12.4753	0.0026939
	12.4639	0.994	12.4832	0.0026668
	12.4718	0.9897	12.491	0.0026576
	12.4797	0.9844	12.4989	0.0027057
	12.4876	0.9786	12.5068	0.0027631
	12.4955	0.9721	12.5147	0.0028186
	12.5034	0.965	12.5226	0.002891
	12.5113	0.9573	12.5305	0.0029511
	12.5192	0.9488	12.5384	0.0029635
	12.527	0.94	12.5463	0.0029865
	12.5349	0.9304	12.5542	0.0029923
	12.5428	0.9203	12.5621	0.002986
	12.5507	0.9096	12.57	0.0029797
	12.5586	0.8977	12.5779	0.0029672
	12.5665	0.8852	12.5858	0.003001
	12.5744	0.8725	12.5937	0.0030445
	12.5823	0.8593	12.6016	0.0031349
	12.5902	0.8466	12.6095	0.0032145
	12.5981	0.8339	12.6174	0.0032942
	12.606	0.8208	12.6253	0.0033865
	12.6139	0.8076	12.6332	0.0034619
	12.6218	0.7942	12.6411	0.0035178
	12.6297	0.7805	12.6489	0.0035779
	12.6376	0.7666	12.6568	0.0036589
	12.6455	0.7528	12.6647	0.0036673
	12.6534	0.7386	12.6726	0.0036633
	12.6613	0.7237	12.6805	0.0036593
	12.6691	0.7089	12.6884	0.0037358
	12.677	0.6941	12.6963	0.0039057
	12.6849	0.6797	12.7042	0.0040631
	12.6928	0.6662	12.7121	0.0041803
	12.7007	0.6527	12.72	0.0043479
	12.7086	0.6394	12.7279	0.0045485
	12.7165	0.626	12.7358	0.0046441
	12.7244	0.6129	12.7437	0.0047671
	12.7323	0.6	12.7516	0.0049499
	12.7402	0.587	12.7595	0.0051369
	12.7481	0.5741	12.7674	0.0052772
	12.756	0.5606	12.7753	0.0053872
	12.7639	0.5472	12.7832	0.0056012
	12.7718	0.5342	12.7911	0.0058918
	12.7797	0.5215	12.7989	0.0062123
	12.7876	0.5095	12.8068	0.0066362
	12.7955	0.498	12.8147	0.0070681
	12.8034	0.487	12.8226	0.0074953
	12.8112	0.4758	12.8305	0.0079886
	12.8191	0.4648	12.8384	0.0085072
	12.827	0.4542	12.8463	0.0091029
	12.8349	0.4434	12.8542	0.0097655
	12.8428	0.433	12.8621	0.0105
	12.8507	0.4223	12.87	0.0113
	12.8586	0.4118	12.8779	0.0121
	12.8665	0.4016	12.8858	0.013
	12.8744	0.3917	12.8937	0.014
	12.8823	0.3823	12.9016	0.0153
	12.8902	0.3733	12.9095	0.0165
	12.8981	0.3645	12.9174	0.0181
	12.906	0.3561	12.9253	0.0197
	12.9139	0.3477	12.9332	0.0215
	12.9218	0.3394	12.9411	0.0234
	12.9297	0.3314	12.9489	0.0255
	12.9376	0.3236	12.9568	0.028
	12.9454	0.3156	12.9647	0.0307
	12.9533	0.3075	12.9726	0.0336
	12.9612	0.2997	12.9805	0.0367
	12.9691	0.292	12.9884	0.04
	12.977	0.2846	12.9963	0.0436
	12.9849	0.2779	13.0042	0.0476
	12.9928	0.2713	13.0121	0.0519
	13.0007	0.2649	13.02	0.0566
	13.0086	0.2585	13.0279	0.0618
	13.0165	0.2524	13.0358	0.0673
	13.0244	0.2464	13.0437	0.0733
	13.0323	0.2404	13.0516	0.0801
	13.0402	0.2345	13.0595	0.0876
	13.0481	0.2283	13.0674	0.0956
	13.056	0.2224	13.0753	0.1039
	13.0639	0.2165	13.0832	0.1126
	13.0718	0.2108	13.0911	0.1218
	13.0797	0.2056	13.0989	0.1317
	13.0875	0.2007	13.1068	0.1421
	13.0954	0.196	13.1147	0.1534
	13.1033	0.1913	13.1226	0.1654
	13.1112	0.1868	13.1305	0.1781
	13.1191	0.1824	13.1384	0.1917
	13.127	0.1781	13.1463	0.206
	13.1349	0.1738	13.1542	0.222
	13.1428	0.1693	13.1621	0.239
	13.1507	0.1649	13.17	0.2559
	13.1586	0.1605	13.1779	0.2729
	13.1665	0.1563	13.1858	0.2905
	13.1744	0.1524	13.1937	0.3088
	13.1823	0.1488	13.2016	0.3275
	13.1902	0.1453	13.2095	0.3471
	13.1981	0.1419	13.2174	0.3674
	13.206	0.1386	13.2253	0.3883
	13.2139	0.1353	13.2332	0.4098
	13.2218	0.132	13.2411	0.4321
	13.2296	0.1288	13.2489	0.456
	13.2375	0.1255	13.2568	0.481
	13.2454	0.1222	13.2647	0.5051
	13.2533	0.1189	13.2726	0.5284
	13.2612	0.1156	13.2805	0.5516
	13.2691	0.1125	13.2884	0.5748
	13.277	0.1098	13.2963	0.5979
	13.2849	0.1072	13.3042	0.6207
	13.2928	0.1047	13.3121	0.6439
	13.3007	0.1023	13.32	0.6671
	13.3086	0.1	13.3279	0.6899
	13.3165	0.0977	13.3358	0.7124
	13.3244	0.0954	13.3437	0.7354
	13.3323	0.0931	13.3516	0.7591
	13.3402	0.0906	13.3595	0.7816
	13.3481	0.0882	13.3674	0.8018
	13.356	0.0858	13.3753	0.8208
	13.3638	0.0835	13.3832	0.8389
	13.3717	0.0813	13.3911	0.8561
	13.3796	0.0794	13.399	0.8723
	13.3875	0.0775	13.4068	0.8878
	13.3954	0.0756	13.4147	0.9025
	13.4033	0.0738	13.4226	0.9163
	13.4112	0.0721	13.4305	0.9293
	13.4191	0.0703	13.4384	0.9414
	13.427	0.0684	13.4463	0.953
	13.4349	0.0663	13.4542	0.9637
	13.4428	0.0641	13.4621	0.9724
	13.4507	0.0619	13.47	0.9796
	13.4586	0.0599	13.4779	0.9858
	13.4665	0.0583	13.4858	0.9909
	13.4744	0.0568	13.4937	0.9948
	13.4823	0.0555	13.5016	0.9976
	13.4902	0.0542	13.5095	0.9995
	13.4981	0.0529	13.5174	0.9999
	13.5059	0.0517	13.5253	1
	13.5138	0.0506	13.5332	0.9991
	13.5217	0.0495	13.5411	0.9982
	13.5296	0.0482	13.549	0.9951
	13.5375	0.0469	13.5568	0.9912
	13.5454	0.0455	13.5647	0.9865
	13.5533	0.0441	13.5726	0.9812
	13.5612	0.0429	13.5805	0.9753
	13.5691	0.042	13.5884	0.9686
	13.577	0.0411	13.5963	0.9611
	13.5849	0.0403	13.6042	0.953
	13.5928	0.0396	13.6121	0.9444
	13.6007	0.0389	13.62	0.9352
	13.6086	0.0383	13.6279	0.9255
	13.6165	0.0376	13.6358	0.9151
	13.6244	0.0368	13.6437	0.9035
	13.6323	0.0359	13.6516	0.8914
	13.6401	0.0349	13.6595	0.8797
	13.648	0.0339	13.6674	0.868
	13.6559	0.0329	13.6753	0.8561
	13.6638	0.0321	13.6832	0.844
	13.6717	0.0315	13.6911	0.8317
	13.6796	0.0309	13.699	0.8191
	13.6875	0.0304	13.7068	0.8063
	13.6954	0.0298	13.7147	0.7932
	13.7033	0.0293	13.7226	0.78
	13.7112	0.0287	13.7305	0.7668
	13.7191	0.0282	13.7384	0.7525
	13.727	0.0275	13.7463	0.7374
	13.7349	0.0268	13.7542	0.723
	13.7428	0.0261	13.7621	0.7096
	13.7507	0.0254	13.77	0.6965
	13.7586	0.0248	13.7779	0.6834
	13.7665	0.0244	13.7858	0.6707
	13.7744	0.024	13.7937	0.658
	13.7822	0.0235	13.8016	0.6452
	13.7901	0.0231	13.8095	0.6325
	13.798	0.0227	13.8174	0.6198
	13.8059	0.0224	13.8253	0.6071
	13.8138	0.022	13.8332	0.594
	13.8217	0.0216	13.8411	0.5804
	13.8296	0.021	13.849	0.5673
	13.8375	0.0204	13.8568	0.5553
	13.8454	0.0198	13.8647	0.5436
	13.8533	0.0193	13.8726	0.532
	13.8612	0.0189	13.8805	0.5209
	13.8691	0.0187	13.8884	0.5099
	13.877	0.0184	13.8963	0.499
	13.8849	0.0183	13.9042	0.4881
	13.8928	0.0181	13.9121	0.4774
	13.9007	0.0179	13.92	0.4668
	13.9086	0.0177	13.9279	0.4564
	13.9165	0.0175	13.9358	0.4454
	13.9243	0.0171	13.9437	0.4345
	13.9322	0.0168	13.9516	0.4245
	13.9401	0.0163	13.9595	0.4151
	13.948	0.0159	13.9674	0.4058
	13.9559	0.0156	13.9753	0.3967
	13.9638	0.0154	13.9832	0.388
	13.9717	0.0153	13.9911	0.3793
	13.9796	0.0152	13.999	0.3707
	13.9875	0.015	14.0069	0.3622
	13.9954	0.0149	14.0147	0.3539
	14.0033	0.0147	14.0226	0.3455
	14.0112	0.0145	14.0305	0.3369
	14.0191	0.0142	14.0384	0.3281
	14.027	0.0138	14.0463	0.3199
	14.0349	0.0134	14.0542	0.3124
	14.0428	0.013	14.0621	0.3051
	14.0507	0.0127	14.07	0.2979
	14.0585	0.0126	14.0779	0.291
	14.0664	0.0124	14.0858	0.2843
	14.0743	0.0124	14.0937	0.2775
	14.0822	0.0123	14.1016	0.2709
	14.0901	0.0123	14.1095	0.2643
	14.098	0.0122	14.1174	0.2578
	14.1059	0.0122	14.1253	0.2514
	14.1138	0.012	14.1332	0.2446
	14.1217	0.0118	14.1411	0.2381
	14.1296	0.0115	14.149	0.2322
	14.1375	0.0111	14.1569	0.2265
	14.1454	0.0108	14.1647	0.221
	14.1533	0.0106	14.1726	0.2157
	14.1612	0.0105	14.1805	0.2106
	14.1691	0.0105	14.1884	0.2055
	14.177	0.0104	14.1963	0.2005
	14.1849	0.0104	14.2042	0.1956
	14.1928	0.0103	14.2121	0.1908
	14.2006	0.0102	14.22	0.186
	14.2085	0.0101	14.2279	0.1809
	14.2164	0.0098909	14.2358	0.1758
	14.2243	0.0096287	14.2437	0.1712
	14.2322	0.00934	14.2516	0.1669
	14.2401	0.0089985	14.2595	0.1628
	14.248	0.0087981	14.2674	0.1587
	14.2559	0.008701	14.2753	0.1549
	14.2638	0.0086351	14.2832	0.1511
	14.2717	0.0086188	14.2911	0.1472
	14.2796	0.0086024	14.299	0.1434
	14.2875	0.0085926	14.3069	0.1398
	14.2954	0.0085545	14.3147	0.1362
	14.3033	0.0084921	14.3226	0.1324
	14.3112	0.0083232	14.3305	0.1286
	14.3191	0.0080371	14.3384	0.1249
	14.327	0.0077374	14.3463	0.1217
	14.3349	0.0074051	14.3542	0.1187
	14.3427	0.0071844	14.3621	0.1157
	14.3506	0.0070782	14.37	0.1128
	14.3585	0.0069972	14.3779	0.1101
	14.3664	0.0069941	14.3858	0.1073
	14.3743	0.0069785	14.3937	0.1045
	14.3822	0.0069634	14.4016	0.1018
	14.3901	0.0069386	14.4095	0.0991
	14.398	0.0069137	14.4174	0.0965
	14.4059	0.0068635	14.4253	0.0936
	14.4138	0.0066272	14.4332	0.0908
	14.4217	0.0063047	14.4411	0.0884
	14.4296	0.0059835	14.449	0.0862
	14.4375	0.0056812	14.4569	0.084
	14.4454	0.0055273	14.4647	0.0819
	14.4533	0.005487	14.4726	0.0799
	14.4612	0.0054707	14.4805	0.0779
	14.4691	0.0054688	14.4884	0.076
	14.4769	0.0054678	14.4963	0.074
	14.4848	0.0054667	14.5042	0.0721
	14.4927	0.0054616	14.5121	0.0703
	14.5006	0.0054565	14.52	0.0682
	14.5085	0.0053014	14.5279	0.0662
	14.5164	0.0050505	14.5358	0.0644
	14.5243	0.0047656	14.5437	0.0628
	14.5322	0.0045166	14.5516	0.0613
	14.5401	0.0043439	14.5595	0.0598
	14.548	0.0042903	14.5674	0.0584
	14.5559	0.0042607	14.5753	0.0571
	14.5638	0.0042148	14.5832	0.0557
	14.5717	0.0041983	14.5911	0.0544
	14.5796	0.0041859	14.599	0.0531
	14.5875	0.0041735	14.6069	0.0517
	14.5954	0.0041581	14.6147	0.0504
	14.6033	0.0040393	14.6226	0.0489
	14.6112	0.0037865	14.6305	0.0475
	14.619	0.0035178	14.6384	0.0464
	14.6269	0.0032384	14.6463	0.0453
	14.6348	0.0029961	14.6542	0.0442
	14.6427	0.0029244	14.6621	0.0432
	14.6506	0.0028959	14.67	0.0423
	14.6585	0.0029098	14.6779	0.0413
	14.6664	0.0029492	14.6858	0.0404
	14.6743	0.0030027	14.6937	0.0394
	14.6822	0.003015	14.7016	0.0385
	14.6901	0.0029724	14.7095	0.0375
	14.698	0.0029298	14.7174	0.0365
	14.7059	0.0028446	14.7253	0.0355
	14.7138	0.0025879	14.7332	0.0345
	14.7217	0.0023337	14.7411	0.0337
	14.7296	0.0021063	14.749	0.033
	14.7375	0.0020053	14.7569	0.0323
	14.7454	0.0020277	14.7648	0.0317
	14.7532	0.0020397	14.7726	0.031
	14.7611	0.0020638	14.7805	0.0304
	14.769	0.0020677	14.7884	0.0298
	14.7769	0.0020716	14.7963	0.0291
	14.7848	0.0020402	14.8042	0.0285
	14.7927	0.0020088	14.8121	0.0278
	14.8006	0.0019465	14.82	0.027
	14.8085	0.0017347	14.8279	0.0264
	14.8164	0.0015123	14.8358	0.0257
	14.8243	0.0012713	14.8437	0.0252
	14.8322	0.0011179	14.8516	0.0247
	14.8401	0.0010677	14.8595	0.0243
	14.848	0.0010578	14.8674	0.0239
	14.8559	0.0010285	14.8753	0.0234
	14.8638	0.0010762	14.8832	0.0229
	14.8717	0.0011062	14.8911	0.0225
	14.8796	0.0011188	14.899	0.022
	14.8875	0.0011222	14.9069	0.0216
	14.8953	0.0010326	14.9148	0.021
	14.9032	0.00094307	14.9226	0.0205
	14.9111	0.00075137	14.9305	0.02
	14.919	0.00052406	14.9384	0.0196
	14.9269	0.0003474	14.9463	0.0192
	14.9348	0.00033821	14.9542	0.0189
	14.9427	0.00037906	14.9621	0.0186
	14.9506	0.00042199	14.97	0.0183
	14.9585	0.00051496	14.9779	0.018
	14.9664	0.00058346	14.9858	0.0177
	14.9743	0.00062668	14.9937	0.0174
	14.9822	0.00061067	15.0016	0.0171
	14.9901	0.00059465	15.0095	0.0167
	14.998	0.00052523	15.0174	0.0163
	15.0059	0.00031858	15.0253	0.0161
	15.0138	8.3049e-05	15.0332	0.0157
	15.0217	-0.00010004	15.0411	0.0154
	15.0296	-0.00015974	15.049	0.0152
	15.0374	-0.00013677	15.0569	0.015
	15.0453	-6.9293e-05	15.0648	0.0148
	15.0532	-2.7563e-05	15.0726	0.0146
	15.0611	2.1999e-05	15.0805	0.0144
	15.069	9.8023e-05	15.0884	0.0143
	15.0769	0.00012518	15.0963	0.0141
	15.0848	0.00012934	15.1042	0.0139
	15.0927	4.9278e-05	15.1121	0.0136
	15.1006	-3.0786e-05	15.12	0.0132
	15.1085	-0.00022958	15.1279	0.013
	15.1164	-0.00043018	15.1358	0.0128
	15.1243	-0.0005536	15.1437	0.0126
	15.1322	-0.00054796	15.1516	0.0125
	15.1401	-0.0004823	15.1595	0.0124
	15.148	-0.00042329	15.1674	0.0123
	15.1559	-0.00035987	15.1753	0.0122
	15.1638	-0.00029408	15.1832	0.0121
	15.1716	-0.00022223	15.1911	0.0121
	15.1795	-0.00022266	15.199	0.0119
	15.1874	-0.00024896	15.2069	0.0117
	15.1953	-0.00027526	15.2148	0.0114
	15.2032	-0.00047715	15.2226	0.0112
	15.2111	-0.00064346	15.2305	0.0111
	15.219	-0.00077124	15.2384	0.0111
	15.2269	-0.00080454	15.2463	0.0109
	15.2348	-0.000734	15.2542	0.0108
	15.2427	-0.00067296	15.2621	0.0107
	15.2506	-0.00061628	15.27	0.0106
	15.2585	-0.00051797	15.2779	0.0106
	15.2664	-0.00042705	15.2858	0.0106
	15.2743	-0.0003144	15.2937	0.0106
	15.2822	-0.00034297	15.3016	0.0104
	15.2901	-0.00037155	15.3095	0.0103
	15.298	-0.00044146	15.3174	0.0101
	15.3059	-0.00062077	15.3253	0.01
	15.3137	-0.00078626	15.3332	0.0098976
	15.3216	-0.00083786	15.3411	0.0098246
	15.3295	-0.00079341	15.349	0.0097566
	15.3374	-0.00073149	15.3569	0.0097317
	15.3453	-0.00064908	15.3648	0.0097139
	15.3532	-0.00058271	15.3727	0.0096962
	15.3611	-0.00052326	15.3805	0.0096553
	15.369	-0.00045057	15.3884	0.0096243
	15.3769	-0.00048282	15.3963	0.0095933
	15.3848	-0.00051507	15.4042	0.0094994
	15.3927	-0.00058234	15.4121	0.0093938
	15.4006	-0.00078019	15.42	0.0093607
	15.4085	-0.00097221	15.4279	0.00928
	15.4164	-0.0010907	15.4358	0.0092631
	15.4243	-0.0011107	15.4437	0.0092473
	15.4322	-0.0010264	15.4516	0.0092315
	15.4401	-0.00090578	15.4595	0.0092471
	15.448	-0.00080415	15.4674	0.009261
	15.4558	-0.00067541	15.4753	0.0092748
	15.4637	-0.0005477	15.4832	0.0092925
	15.4716	-0.00043401	15.4911	0.0092987
	15.4795	-0.00044162	15.499	0.0092689
	15.4874	-0.00044923	15.5069	0.009239
	15.4953	-0.00049549	15.5148	0.0092009
	15.5032	-0.00063271	15.5227	0.0092377
	15.5111	-0.0007311	15.5305	0.0092707
	15.519	-0.00075313	15.5384	0.0092802
	15.5269	-0.00069303	15.5463	0.0093107
	15.5348	-0.00059236	15.5542	0.009346
	15.5427	-0.0005076	15.5621	0.0093991
	15.5506	-0.00040206	15.57	0.0094306
	15.5585	-0.00028994	15.5779	0.0095101
	15.5664	-0.00018199	15.5858	0.0095294
	15.5743	-0.00021045	15.5937	0.0095313
	15.5822	-0.00023891	15.6016	0.0095333
	15.59	-0.000309	15.6095	0.0095551
	15.5979	-0.00046136	15.6174	0.0096109
	15.6058	-0.00061555	15.6253	0.0097391
	15.6137	-0.00066521	15.6332	0.0098505
	15.6216	-0.00058877	15.6411	0.01
	15.6295	-0.00050053	15.649	0.0101
	15.6374	-0.00037713	15.6569	0.0102
	15.6453	-0.00025386	15.6648	0.0103
	15.6532	-0.00014851	15.6727	0.0105
	15.6611	-6.2026e-05	15.6805	0.0107
	15.669	-5.2332e-05	15.6884	0.0108
	15.6769	-7.7388e-05	15.6963	0.0109
	15.6848	-0.00010244	15.7042	0.011
	15.6927	-0.0002595	15.7121	0.0112
	15.7006	-0.00038792	15.72	0.0115
	15.7085	-0.00048671	15.7279	0.0118
	15.7164	-0.00046494	15.7358	0.0121
	15.7243	-0.00038581	15.7437	0.0124
	15.7321	-0.0003051	15.7516	0.0127
	15.74	-0.00019337	15.7595	0.0131
	15.7479	-0.00010614	15.7674	0.0135
	15.7558	-2.2148e-05	15.7753	0.0139
	15.7637	6.5827e-05	15.7832	0.0144
	15.7716	4.2505e-05	15.7911	0.0148
	15.7795	1.9183e-05	15.799	0.0153
	15.7874	-3.2941e-05	15.8069	0.0159
	15.7953	-0.0001767	15.8148	0.0165
	15.8032	-0.00029741	15.8227	0.0172
	15.8111	-0.00030606	15.8305	0.0179
	15.819	-0.00023238	15.8384	0.0186
	15.8269	-0.00013054	15.8463	0.0192
	15.8348	1.5826e-07	15.8542	0.0199
	15.8427	0.00014244	15.8621	0.0207
	15.8506	0.00028222	15.87	0.0215
	15.8585	0.00045678	15.8779	0.0223
	15.8663	0.00047361	15.8858	0.0231
	15.8742	0.00047001	15.8937	0.0238
	15.8821	0.00046641	15.9016	0.0247
	15.89	0.00030713	15.9095	0.0255
	15.8979	0.00016778	15.9174	0.0263
	15.9058	0.00012685	15.9253	0.0271
	15.9137	0.0002007	15.9332	0.028
	15.9216	0.00029914	15.9411	0.0288
	15.9295	0.00041174	15.949	0.0295
	15.9374	0.00053749	15.9569	0.0303
	15.9453	0.00065703	15.9648	0.0311
	15.9532	0.00076144	15.9727	0.0317
	15.9611	0.00079392	15.9806	0.0324
	15.969	0.00078883	15.9884	0.0329
	15.9769	0.00078374	15.9963	0.0334
	15.9848	0.0006453	16.0042	0.034
	15.9927	0.00047843	16.0121	0.0345
	16.0006	0.00037767	16.02	0.035
	16.0084	0.00036988	16.0279	0.0354
	16.0163	0.00040288	16.0358	0.0358
	16.0242	0.00047204	16.0437	0.0361
	16.0321	0.00050013	16.0516	0.0364
	16.04	0.0005489	16.0595	0.0366
	16.0479	0.00059531	16.0674	0.0368
	16.0558	0.00061289	16.0753	0.0369
	16.0637	0.00060465	16.0832	0.0369
	16.0716	0.0005964	16.0911	0.0369
	16.0795	0.00045752	16.099	0.0369
	16.0874	0.00028384	16.1069	0.0369
	16.0953	0.00013205	16.1148	0.0369
	16.1032	8.9204e-05	16.1227	0.0367
	16.1111	0.00013339	16.1306	0.0366
	16.119	0.00019444	16.1384	0.0364
	16.1269	0.00024687	16.1463	0.0362
	16.1348	0.00029084	16.1542	0.0359
	16.1427	0.00031663	16.1621	0.0357
	16.1505	0.00034834	16.17	0.0353
	16.1584	0.00031105	16.1779	0.0349
	16.1663	0.00027375	16.1858	0.0344
	16.1742	0.00019863	16.1937	0.0339
	16.1821	-1.4588e-05	16.2016	0.0334
	16.19	-0.00026799	16.2095	0.033
	16.1979	-0.00045081	16.2174	0.0325
	16.2058	-0.00049177	16.2253	0.0321
	16.2137	-0.00047493	16.2332	0.0316
	16.2216	-0.00039466	16.2411	0.0311
	16.2295	-0.00031177	16.249	0.0306
	16.2374	-0.00026856	16.2569	0.0301
	16.2453	-0.00020005	16.2648	0.0296
	16.2532	-0.00019903	16.2727	0.029
	16.2611	-0.00021104	16.2806	0.0283
	16.269	-0.00022306	16.2884	0.0276
	16.2769	-0.00035387	16.2963	0.027
	16.2847	-0.00053548	16.3042	0.0264
	16.2926	-0.00066206	16.3121	0.0258
	16.3005	-0.00063882	16.32	0.0252
	16.3084	-0.00058449	16.3279	0.0247
	16.3163	-0.00046964	16.3358	0.0241
	16.3242	-0.00035511	16.3437	0.0235
	16.3321	-0.00024435	16.3516	0.0229
	16.34	-0.00011849	16.3595	0.0223
	16.3479	3.425e-05	16.3674	0.0217
	16.3558	5.0507e-05	16.3753	0.021
	16.3637	5.191e-05	16.3832	0.0202
	16.3716	-1.7596e-05	16.3911	0.0195
	16.3795	-8.7103e-05	16.399	0.0188
	16.3874	-0.00021002	16.4069	0.0182
	16.3953	-0.00019323	16.4148	0.0177
	16.4032	-6.4366e-05	16.4227	0.0171
	16.4111	0.00014391	16.4306	0.0166
	16.419	0.00037022	16.4384	0.0161
	16.4268	0.00062631	16.4463	0.0155
	16.4347	0.00085086	16.4542	0.0149
	16.4426	0.0010906	16.4621	0.0142
	16.4505	0.0013248	16.47	0.0135
	16.4584	0.0014298	16.4779	0.0128
	16.4663	0.0014557	16.4858	0.0121
	16.4742	0.0014651	16.4937	0.0115
	16.4821	0.0014744	16.5016	0.0109
	16.49	0.0015812	16.5095	0.0104
	16.4979	0.00183	16.5174	0.0098262
	16.5058	0.0021328	16.5253	0.0093411
	16.5137	0.0024483	16.5332	0.008819
	16.5216	0.0027551	16.5411	0.0083151
	16.5295	0.0030415	16.549	0.0078461
	16.5374	0.0033124	16.5569	0.0073101
	16.5453	0.0035776	16.5648	0.0067729
	16.5532	0.0037584	16.5727	0.0062187
	16.5611	0.0038529	16.5806	0.0056648
	16.5689	0.003887	16.5884	0.0051572
	16.5768	0.0039212	16.5963	0.0046584
	16.5847	0.0040006	16.6042	0.0041579
	16.5926	0.0042121	16.6121	0.0037114
	16.6005	0.0044805	16.62	0.0033152
	16.6084	0.0047666	16.6279	0.0029741
	16.6163	0.0050675	16.6358	0.0026
	16.6242	0.0053574	16.6437	0.0022054
	16.6321	0.0056808	16.6516	0.0018504
	16.64	0.006011	16.6595	0.0014638
	16.6479	0.0062765	16.6674	0.0010123
	16.6558	0.0064581	16.6753	0.00051052
	16.6637	0.0065365	16.6832	6.2601e-05
	16.6716	0.0065889	16.6911	-0.0003249
	16.6795	0.0066264	16.699	-0.00063584
	16.6874	0.0067583	16.7069	-0.00088775
	16.6953	0.0069528	16.7148	-0.0011482
	16.7031	0.0071737	16.7227	-0.0013749
	16.711	0.0074224	16.7306	-0.0016123
	16.7189	0.0076792	16.7385	-0.0018604
	16.7268	0.0079267	16.7463	-0.0020973
	16.7347	0.0081233	16.7542	-0.0023606
	16.7426	0.0083331	16.7621	-0.0026613
	16.7505	0.0083344	16.77	-0.002957
	16.7584	0.0083251	16.7779	-0.0032571
	16.7663	0.0083159	16.7858	-0.0035342
	16.7742	0.0082649	16.7937	-0.0037561
	16.7821	0.0082411	16.8016	-0.0039555
	16.79	0.0083711	16.8095	-0.0041329
	16.7979	0.0085634	16.8174	-0.0042974
	16.8058	0.0087739	16.8253	-0.0044338
	16.8137	0.0090039	16.8332	-0.004535
	16.8216	0.0092318	16.8411	-0.004644
	16.8295	0.0094307	16.849	-0.0047876
	16.8374	0.0096398	16.8569	-0.0049609
	16.8452	0.0096577	16.8648	-0.005153
	16.8531	0.0096575	16.8727	-0.0053614
	16.861	0.0096018	16.8806	-0.0055437
	16.8689	0.009546	16.8885	-0.0056929
	16.8768	0.0094586	16.8963	-0.0058342
	16.8847	0.0094945	16.9042	-0.0059367
	16.8926	0.0095962	16.9121	-0.0060214
	16.9005	0.0097106	16.92	-0.0060955
	16.9084	0.0098135	16.9279	-0.006135
	16.9163	0.0099172	16.9358	-0.0061517
	16.9242	0.01	16.9437	-0.0062227
	16.9321	0.0101	16.9516	-0.0062742
	16.94	0.0101	16.9595	-0.0063504
	16.9479	0.0101	16.9674	-0.0065077
	16.9558	0.0101	16.9753	-0.0066342
	16.9637	0.0098781	16.9832	-0.0067439
	16.9716	0.0096923	16.9911	-0.0068283
	16.9794	0.0095358	16.999	-0.0068875
	16.9873	0.009531	17.0069	-0.0069018
	16.9952	0.0095643	17.0148	-0.0069148
	17.0031	0.0096398	17.0227	-0.0069423
	17.011	0.0097324	17.0306	-0.0069683
	17.0189	0.0098209	17.0385	-0.0069562
	17.0268	0.0099071	17.0463	-0.0069534
	17.0347	0.0098932	17.0542	-0.006978
	17.0426	0.0098792	17.0621	-0.0070026
	17.0505	0.009833	17.07	-0.0071316
	17.0584	0.0096519	17.0779	-0.0071839
	17.0663	0.0094764	17.0858	-0.0072584
	17.0742	0.0093657	17.0937	-0.0072895
	17.0821	0.0093466	17.1016	-0.0073492
	17.09	0.0093918	17.1095	-0.0074144
	17.0979	0.0094456	17.1174	-0.0073847
	17.1058	0.009452	17.1253	-0.007359
	17.1137	0.0094535	17.1332	-0.0073066
	17.1215	0.0094366	17.1411	-0.0072807
	17.1294	0.0094197	17.149	-0.007272
	17.1373	0.0093844	17.1569	-0.007318
	17.1452	0.0092363	17.1648	-0.0073641
	17.1531	0.0090138	17.1727	-0.0074085
	17.161	0.0087453	17.1806	-0.0074204
	17.1689	0.008502	17.1885	-0.0074528
	17.1768	0.008356	17.1963	-0.007409
	17.1847	0.0083132	17.2042	-0.0073603
	17.1926	0.0082896	17.2121	-0.0073565
	17.2005	0.0082868	17.22	-0.0072997
	17.2084	0.0083131	17.2279	-0.0072601
	17.2163	0.0083588	17.2358	-0.0072365
	17.2242	0.0083572	17.2437	-0.0071731
	17.2321	0.0083557	17.2516	-0.0071759
	17.24	0.0083308	17.2595	-0.0071787
	17.2479	0.008135	17.2674	-0.0071892
	17.2558	0.0078992	17.2753	-0.0072222
	17.2636	0.0076647	17.2832	-0.0072327
	17.2715	0.0075223	17.2911	-0.0071874
	17.2794	0.0074452	17.299	-0.0071494
	17.2873	0.0074333	17.3069	-0.0071334
	17.2952	0.0074103	17.3148	-0.0070871
	17.3031	0.0074034	17.3227	-0.0070333
	17.311	0.0074002	17.3306	-0.0069353
	17.3189	0.0073683	17.3385	-0.0068007
	17.3268	0.0073326	17.3464	-0.0067706
	17.3347	0.0072283	17.3542	-0.0067666
	17.3426	0.0070317	17.3621	-0.0067626
	17.3505	0.0068144	17.37	-0.0067298
	17.3584	0.0065782	17.3779	-0.0066671
	17.3663	0.0063905	17.3858	-0.0065905
	17.3742	0.006306	17.3937	-0.0065296
	17.3821	0.0062556	17.4016	-0.0064676
	17.39	0.0062203	17.4095	-0.0064014
	17.3978	0.0062048	17.4174	-0.0063408
	17.4057	0.0062072	17.4253	-0.0062708
	17.4136	0.0062534	17.4332	-0.0061648
	17.4215	0.0062451	17.4411	-0.0061591
	17.4294	0.0062368	17.449	-0.0061614
	17.4373	0.0061969	17.4569	-0.0061636
	17.4452	0.0059767	17.4648	-0.0061616
	17.4531	0.0057967	17.4727	-0.0060678
	17.461	0.0055641	17.4806	-0.0059975
	17.4689	0.0054374	17.4885	-0.00594
	17.4768	0.0054264	17.4964	-0.0058338
	17.4847	0.0054063	17.5042	-0.0057395
	17.4926	0.0054246	17.5121	-0.0056779
	17.5005	0.0054269	17.52	-0.0056301
	17.5084	0.0054292	17.5279	-0.005584
	17.5163	0.0054158	17.5358	-0.0054979
	17.5242	0.0054024	17.5437	-0.0054765
	17.5321	0.0053729	17.5516	-0.0054551
	17.5399	0.0052105	17.5595	-0.0054506
	17.5478	0.0050069	17.5674	-0.0053826
	17.5557	0.0047624	17.5753	-0.0052991
	17.5636	0.0046141	17.5832	-0.0052108
	17.5715	0.004572	17.5911	-0.0051446
	17.5794	0.0045994	17.599	-0.0050809
	17.5873	0.0046118	17.6069	-0.0050375
	17.5952	0.0046129	17.6148	-0.005036
	17.6031	0.0045941	17.6227	-0.0050209
	17.611	0.0045753	17.6306	-0.0049782
	17.6189	0.0045639	17.6385	-0.0049378
	17.6268	0.0045524	17.6464	-0.0049133
	17.6347	0.0044255	17.6542	-0.0049096
	17.6426	0.0042177	17.6621	-0.0048673
	17.6505	0.0040008	17.67	-0.0047554
	17.6584	0.0038268	17.6779	-0.0046615
	17.6663	0.0037713	17.6858	-0.0045886
	17.6742	0.0038077	17.6937	-0.0045484
	17.682	0.0038717	17.7016	-0.0045406
	17.6899	0.0039149	17.7095	-0.0045328
	17.6978	0.0039662	17.7174	-0.0045292
	17.7057	0.003968	17.7253	-0.0044857
	17.7136	0.0039303	17.7332	-0.0044736
	17.7215	0.0038925	17.7411	-0.0044832
	17.7294	0.0038151	17.749	-0.0044927
	17.7373	0.0036078	17.7569	-0.0044763
	17.7452	0.003369	17.7648	-0.0044157
	17.7531	0.0031131	17.7727	-0.00434
	17.761	0.0029486	17.7806	-0.0042588
	17.7689	0.0028807	17.7885	-0.0041639
	17.7768	0.0028796	17.7964	-0.0040864
	17.7847	0.0029255	17.8042	-0.0040547
	17.7926	0.0030245	17.8121	-0.0039904
	17.8005	0.0031033	17.82	-0.0039317
	17.8084	0.0031886	17.8279	-0.0039228
	17.8162	0.0031729	17.8358	-0.0039247
	17.8241	0.0031572	17.8437	-0.0039374
	17.832	0.0031112	17.8516	-0.0039502
	17.8399	0.0029266	17.8595	-0.003914
	17.8478	0.0027358	17.8674	-0.0038567
	17.8557	0.002621	17.8753	-0.0037736
	17.8636	0.0025887	17.8832	-0.0037376
	17.8715	0.0026231	17.8911	-0.0036332
	17.8794	0.0026874	17.899	-0.0035474
	17.8873	0.0027783	17.9069	-0.0035348
	17.8952	0.0028893	17.9148	-0.0034966
	17.9031	0.0029977	17.9227	-0.0034645
	17.911	0.0030106	17.9306	-0.0034522
	17.9189	0.0029896	17.9385	-0.0034854
	17.9268	0.0029686	17.9464	-0.0035185
	17.9347	0.0027937	17.9542	-0.0034619
	17.9426	0.0025905	17.9621	-0.0033941
	17.9505	0.0024073	17.97	-0.0033178
	17.9583	0.0023377	17.9779	-0.0032586
	17.9662	0.0024047	17.9858	-0.0032426
	17.9741	0.0025216	17.9937	-0.0031533
	17.982	0.0026583	18.0016	-0.0030998
	17.9899	0.0027945	18.0095	-0.0030814
	17.9978	0.0029126	18.0174	-0.0030035
	18.0057	0.0030029	18.0253	-0.0030183
[truncated: 39 more columns]
