# Supplementary material for: Modulation of the monomer-dimer equilibrium and catalytic activity of SARS-CoV-2 main protease by a transition-state analog inhibitor
Source: Commun Biol. 2022 Mar 1;5:160. doi: 10.1038/s42003-022-03084-7 (PMC8888643; doi:10.1038/s42003-022-03084-7)
Supplement: Supplementary file 4 — Supplementary data 2 [file 42003_2022_3084_MOESM4_ESM.xlsx]

## Sheet: Sheet1
Fig 2a	X	Y	X	Y	Fig 2a	X	Y	X	Y	Fig 2b	X	Y	X	Y	Fig 2b	X	Y	X	Y	Fig 2c	X	Y	X	Y	Fig 2d	X	Y	X	Y		Fig 3	X	Y	X	Y
Black			0	0.1579	Red			0	-0.15	plot	16	0.285	-117.86	9.419	inset	0.0625	3.5088	-0.0822	-3.0471		1	11.4931	-0.18	Indefinite		0.48	9.6	-0.09	-1.9629			0.0361	0.0195	-1.8	-0.2254
	0.5625	6.71	0.0046875	0.2131		0.75	6.71	0.003125	-0.1389		32	0.54	-113.72	10.7572		0.0313	1.8519	-0.08	-2.9528		0.5	9.643	-0.1676	Indefinite		0.32	6.71	-0.0873	-1.9081			0.1	0.024	-1.7383	-0.217
	0.25	3.17	0.009375	0.2683		0.5	3.17	0.00625	-0.1277		64	0.942	-109.58	12.6974		0.0156	1.0616	-0.0778	-2.8586		0.25	5.7465	-0.1552	Indefinite		0.18	3.17	-0.0846	-1.8534			0.6042	0.081	-1.6766	-0.2087
	0.141	1.99	0.0141	0.3235		0.375	1.99	0.009375	-0.1165		77	0.972	-105.44	15.7641		0.013	1.0288	-0.0756	-2.7644		0.125	3.7439	-0.1427	Indefinite		0.115	1.99	-0.0819	-1.7986			2.31	0.36	-1.6148	-0.2003
	0.063	0.89	0.0188	0.3787		0.25	0.89	0.0125	-0.1051		102.4	1.098	-101.3	21.3391		0.0097656	0.9107	-0.0734	-2.6701		0.0625	1.716	-0.1303	Indefinite		0.06	0.89	-0.0792	-1.7438			4.98	0.722	-1.5531	-0.192
	0.035	0.58	0.0234	0.4339		0.1875	0.58	0.0156	-0.0937		128	1.248	-97.16	34.6297		0.0078125	0.8013	-0.0712	-2.5759		0.0313	0.702	-0.1179	Indefinite		0.039	0.58	-0.0765	-1.689			8.5	1.13	-1.4914	-0.1836
	0.0156	0.41	0.0281	0.4891		0.125	0.41	0.0188	-0.0822		154	1.338	-93.02	107.635		0.0064935	0.7474	-0.069	-2.4816		2	15	-0.1055	Indefinite		0.02	0.41	-0.0738	-1.6342			11.9	1.64	-1.4297	-0.1753
	0.0088	0.195	0.0328	0.5443		0.0938	0.195	0.0219	-0.0707				-88.88	-82.5063				-0.0668	-2.3874				-0.093	Indefinite		0.012	0.195	-0.0711	-1.5795					-1.368	-0.1669
	0.0039	0.147	0.0375	0.5995		0.0625	0.147	0.025	-0.059				-84.74	-28.0715				-0.0646	-2.2932				-0.0806	Indefinite		0.006	0.147	-0.0684	-1.5247					-1.3062	-0.1586
	0.0022	0.072	0.0422	0.6547		0.0469	0.072	0.0281	-0.0473				-80.6	-16.2494				-0.0624	-2.1989				-0.0682	Indefinite		0.003	0.072	-0.0657	-1.4699					-1.2445	-0.1502
			0.0469	0.7099				0.0312	-0.0354				-76.46	-11.0785				-0.0602	-2.1047				-0.0558	Indefinite				-0.063	-1.4151					-1.1828	-0.1418
			0.0516	0.7651				0.0344	-0.0235				-72.32	-8.1781				-0.058	-2.0104				-0.0434	Indefinite				-0.0604	-1.3603					-1.1211	-0.1335
			0.0562	0.8204				0.0375	-0.0116				-68.18	-6.322				-0.0558	-1.9162				-0.0309	Indefinite				-0.0577	-1.3055					-1.0594	-0.1251
			0.0609	0.8756				0.0406	0.00051492				-64.04	-5.0322				-0.0536	-1.822				-0.0185	Indefinite				-0.055	-1.2508					-0.9977	-0.1168
			0.0656	0.9308				0.0438	0.0127				-59.9	-4.0839				-0.0514	-1.7277				-0.0060938	Indefinite				-0.0523	-1.196					-0.9359	-0.1084
			0.0703	0.986				0.0469	0.0249				-55.76	-3.3572				-0.0492	-1.6335				0.0063281	0.2459				-0.0496	-1.1412					-0.8742	-0.1001
			0.075	1.0412				0.05	0.0372				-51.62	-2.7827				-0.047	-1.5392				0.0187	0.7034				-0.0469	-1.0864					-0.8125	-0.0917
			0.0797	1.0964				0.0531	0.0496				-47.48	-2.317				-0.0448	-1.445				0.0312	1.131				-0.0442	-1.0316					-0.7508	-0.0834
			0.0844	1.1516				0.0563	0.0621				-43.34	-1.9319				-0.0426	-1.3508				0.0436	1.532				-0.0415	-0.9769					-0.6891	-0.075
			0.0891	1.2068				0.0594	0.0747				-39.2	-1.6082				-0.0404	-1.2565				0.056	1.9095				-0.0388	-0.9221					-0.6273	-0.0667
			0.0937	1.262				0.0625	0.0874				-35.06	-1.3323				-0.0382	-1.1623				0.0684	2.2659				-0.0361	-0.8673					-0.5656	-0.0583
			0.0984	1.3172				0.0656	0.1002				-30.92	-1.0942				-0.0359	-1.068				0.0809	2.6031				-0.0334	-0.8125					-0.5039	-0.0499
			0.1031	1.3724				0.0688	0.113				-26.78	-0.8868				-0.0337	-0.9738				0.0933	2.9232				-0.0307	-0.7577					-0.4422	-0.0416
			0.1078	1.4276				0.0719	0.126				-22.64	-0.7044				-0.0315	-0.8796				0.1057	3.2275				-0.028	-0.703					-0.3805	-0.0332
			0.1125	1.4828				0.075	0.139				-18.5	-0.5428				-0.0293	-0.7853				0.1181	3.5175				-0.0253	-0.6482					-0.3187	-0.0249
			0.1172	1.538				0.0781	0.1521				-14.36	-0.3986				-0.0271	-0.6911				0.1305	3.7943				-0.0226	-0.5934					-0.257	-0.0165
			0.1219	1.5932				0.0813	0.1653				-10.22	-0.2692				-0.0249	-0.5969				0.143	4.059				-0.0199	-0.5386					-0.1953	-0.0081703
			0.1266	1.6484				0.0844	0.1787				-6.08	-0.1524				-0.0227	-0.5026				0.1554	4.3125				-0.0172	-0.4838					-0.1336	0.00018457
			0.1312	1.7037				0.0875	0.1921				-1.94	-0.0464				-0.0205	-0.4084				0.1678	4.5558				-0.0145	-0.429					-0.0719	0.0085394
			0.1359	1.7589				0.0906	0.2056				0.0397	0.00092715				-0.0183	-0.3141				0.1802	4.7894				-0.0118	-0.3743					-0.0102	0.0169
			0.1406	1.8141				0.0938	0.2192				0.0434	0.0010134				-0.0161	-0.2199				0.1927	5.0141				-0.0091406	-0.3195					0.0516	0.0252
			0.1453	1.8693				0.0969	0.2328				0.0474	0.0011078				-0.0139	-0.1257				0.2051	5.2304				-0.0064453	-0.2647					0.1133	0.0336
			0.15	1.9245				0.1	0.2466				0.0518	0.0012109				-0.0117	-0.0314				0.2175	5.439				-0.00375	-0.2099					0.175	0.042
			0.1547	1.9797				0.1031	0.2605				0.0566	0.0013236				-0.0094983	0.0628				0.2299	5.6403				-0.0010547	-0.1551					0.2367	0.0503
			0.1594	2.0349				0.1063	0.2745				0.0619	0.0014468				-0.0072943	0.1571				0.2423	5.8347				0.0016406	-0.1004					0.2984	0.0587
			0.1641	2.0901				0.1094	0.2886				0.0677	0.0015814				-0.0050902	0.2513				0.2548	6.0227				0.0043359	-0.0456					0.3602	0.067
			0.1688	2.1453				0.1125	0.3027				0.074	0.0017285				-0.0028862	0.3455				0.2672	6.2046				0.0070313	0.0092079					0.4219	0.0754
			0.1734	2.2005				0.1156	0.317				0.0809	0.0018894				-0.00068219	0.4398				0.2796	6.3808				0.0097266	0.064					0.4836	0.0837
			0.1781	2.2557				0.1188	0.3314				0.0884	0.0020651				3.8401e-07	0.469				0.292	6.5517				0.0124	0.1188					0.5453	0.0921
			0.1828	2.3109				0.1219	0.3458				0.0966	0.0022573				4.3635e-07	0.469				0.3045	6.7174				0.0151	0.1736					0.607	0.1004
			0.1875	2.3661				0.125	0.3604				0.1056	0.0024672				4.9582e-07	0.469				0.3169	6.8782				0.0178	0.2283					0.6688	0.1088
			0.1922	2.4213				0.1281	0.3751				0.1155	0.0026967				5.634e-07	0.469				0.3293	7.0345				0.0205	0.2831					0.7305	0.1172
			0.1969	2.4765				0.1313	0.3899				0.1262	0.0029475				6.4019e-07	0.469				0.3417	7.1864				0.0232	0.3379					0.7922	0.1255
			0.2016	2.5318				0.1344	0.4048				0.138	0.0032215				7.2745e-07	0.469				0.3541	7.3341				0.0259	0.3927					0.8539	0.1339
			0.2063	2.587				0.1375	0.4197				0.1508	0.0035211				8.2659e-07	0.469				0.3666	7.4779				0.0286	0.4475					0.9156	0.1422
			0.2109	2.6422				0.1406	0.4348				0.1648	0.0038484				9.3925e-07	0.469				0.379	7.6179				0.0313	0.5022					0.9773	0.1506
			0.2156	2.6974				0.1437	0.45				0.1802	0.0042061				1.0673e-06	0.469				0.3914	7.7543				0.034	0.557					1.0391	0.1589
			0.2203	2.7526				0.1469	0.4653				0.197	0.0045969				1.2127e-06	0.469				0.4038	7.8873				0.0367	0.6118					1.1008	0.1673
			0.225	2.8078				0.15	0.4807				0.2153	0.005024				1.378e-06	0.469				0.4163	8.0171				0.0394	0.6666					1.1625	0.1756
			0.2297	2.863				0.1531	0.4963				0.2354	0.0054906				1.5658e-06	0.469				0.4287	8.1436				0.0421	0.7214					1.2242	0.184
			0.2344	2.9182				0.1562	0.5119				0.2573	0.0060005				1.7792e-06	0.469				0.4411	8.2672				0.0448	0.7761					1.2859	0.1923
			0.2391	2.9734				0.1594	0.5276				0.2813	0.0065576				2.0218e-06	0.469				0.4535	8.3879				0.0475	0.8309					1.3477	0.2007
			0.2438	3.0286				0.1625	0.5435				0.3074	0.0071663				2.2973e-06	0.4691				0.4659	8.5058				0.0502	0.8857					1.4094	0.2091
			0.2484	3.0838				0.1656	0.5594				0.3361	0.0078312				2.6104e-06	0.4691				0.4784	8.6211				0.0529	0.9405					1.4711	0.2174
			0.2531	3.139				0.1687	0.5755				0.3674	0.0085575				2.9662e-06	0.4691				0.4908	8.7338				0.0555	0.9953					1.5328	0.2258
			0.2578	3.1942				0.1719	0.5917				0.4016	0.009351				3.3705e-06	0.4691				0.5032	8.844				0.0582	1.0501					1.5945	0.2341
			0.2625	3.2494				0.175	0.608				0.439	0.0102				3.8299e-06	0.4691				0.5156	8.952				0.0609	1.1048					1.6563	0.2425
			0.2672	3.3046				0.1781	0.6244				0.4799	0.0112				4.3518e-06	0.4691				0.528	9.0576				0.0636	1.1596					1.718	0.2508
			0.2719	3.3599				0.1812	0.6409				0.5246	0.0122				4.945e-06	0.4692				0.5405	9.161				0.0663	1.2144					1.7797	0.2592
			0.2766	3.4151				0.1844	0.6576				0.5734	0.0133				5.6189e-06	0.4692				0.5529	9.2624				0.069	1.2692					1.8414	0.2675
			0.2813	3.4703				0.1875	0.6743				0.6268	0.0146				6.3848e-06	0.4692				0.5653	9.3617				0.0717	1.324					1.9031	0.2759
			0.2859	3.5255				0.1906	0.6912				0.6852	0.0159				7.255e-06	0.4693				0.5777	9.459				0.0744	1.3787					1.9648	0.2843
			0.2906	3.5807				0.1937	0.7082				0.749	0.0174				8.2438e-06	0.4693				0.5902	9.5545				0.0771	1.4335					2.0266	0.2926
			0.2953	3.6359				0.1969	0.7253				0.8187	0.019				9.3674e-06	0.4694				0.6026	9.6481				0.0798	1.4883					2.0883	0.301
			0.3	3.6911				0.2	0.7425				0.895	0.0207				1.0644e-05	0.4694				0.615	9.74				0.0825	1.5431					2.15	0.3093
			0.3047	3.7463				0.2031	0.7599				0.9783	0.0226				1.2095e-05	0.4695				0.6274	9.8301				0.0852	1.5979					2.2117	0.3177
			0.3094	3.8015				0.2062	0.7774				1.0694	0.0247				1.3743e-05	0.4695				0.6398	9.9186				0.0879	1.6527					2.2734	0.326
			0.3141	3.8567				0.2094	0.795				1.169	0.027				1.5616e-05	0.4696				0.6523	10.0055				0.0906	1.7074					2.3352	0.3344
			0.3188	3.9119				0.2125	0.8127				1.2779	0.0295				1.7745e-05	0.4697				0.6647	10.0908				0.0933	1.7622					2.3969	0.3427
			0.3234	3.9671				0.2156	0.8305				1.3969	0.0322				2.0163e-05	0.4698				0.6771	10.1747				0.096	1.817					2.4586	0.3511
			0.3281	4.0223				0.2187	0.8485				1.527	0.0351				2.2912e-05	0.4699				0.6895	10.2571				0.0987	1.8718					2.5203	0.3594
			0.3328	4.0775				0.2219	0.8666				1.6692	0.0383				2.6034e-05	0.4701				0.702	10.338				0.1014	1.9266					2.582	0.3678
			0.3375	4.1327				0.225	0.8848				1.8246	0.0418				2.9583e-05	0.4702				0.7144	10.4176				0.1041	1.9813					2.6438	0.3762
			0.3422	4.1879				0.2281	0.9032				1.9946	0.0456				3.3615e-05	0.4704				0.7268	10.4959				0.1068	2.0361					2.7055	0.3845
			0.3469	4.2432				0.2312	0.9216				2.1803	0.0498				3.8196e-05	0.4706				0.7392	10.5728				0.1095	2.0909					2.7672	0.3929
			0.3516	4.2984				0.2344	0.9402				2.2	0.0502				4.3402e-05	0.4708				0.7516	10.6486				0.1121	2.1457					2.8289	0.4012
			0.3563	4.3536				0.2375	0.959				2.3833	0.0543				4.9317e-05	0.4711				0.7641	10.7231				0.1148	2.2005					2.8906	0.4096
			0.3609	4.4088				0.2406	0.9778				2.6053	0.0592				5.6039e-05	0.4713				0.7765	10.7964				0.1175	2.2552					2.9523	0.4179
			0.3656	4.464				0.2437	0.9968				2.8479	0.0646				6.3677e-05	0.4717				0.7889	10.8685				0.1202	2.31					3.0141	0.4263
			0.3703	4.5192				0.2469	1.016				3.1131	0.0704				7.2356e-05	0.472				0.8013	10.9396				0.1229	2.3648					3.0758	0.4346
			0.375	4.5744				0.25	1.0353				3.403	0.0767				8.2217e-05	0.4725				0.8138	11.0095				0.1256	2.4196					3.1375	0.443
			0.3797	4.6296				0.2531	1.0547				3.72	0.0836				9.3423e-05	0.4729				0.8262	11.0784				0.1283	2.4744					3.1992	0.4513
			0.3844	4.6848				0.2562	1.0742				4.0664	0.091				0.00010616	0.4735				0.8386	11.1463				0.131	2.5292					3.2609	0.4597
			0.3891	4.74				0.2594	1.0939				4.4451	0.0991				0.00012062	0.4741				0.851	11.2131				0.1337	2.5839					3.3227	0.4681
			0.3938	4.7952				0.2625	1.1137				4.859	0.1079				0.00013707	0.4748				0.8634	11.279				0.1364	2.6387					3.3844	0.4764
			0.3984	4.8504				0.2656	1.1336				5.3115	0.1174				0.00015575	0.4756				0.8759	11.3439				0.1391	2.6935					3.4461	0.4848
			0.4031	4.9056				0.2687	1.1537				5.8062	0.1277				0.00017697	0.4765				0.8883	11.4079				0.1418	2.7483					3.5078	0.4931
			0.4078	4.9608				0.2719	1.174				6.34	0.1386				0.00020109	0.4776				0.9007	11.4709				0.1445	2.8031					3.5695	0.5015
			0.4125	5.016				0.275	1.1943				6.3469	0.1388				0.0002285	0.4787				0.9131	11.5331				0.1472	2.8578					3.6312	0.5098
			0.4172	5.0713				0.2781	1.2149				6.9379	0.1508				0.00025965	0.4801				0.9255	11.5944				0.1499	2.9126					3.693	0.5182
			0.4219	5.1265				0.2812	1.2355				7.584	0.1638				0.00029503	0.4816				0.938	11.6549				0.1526	2.9674					3.7547	0.5265
			0.4266	5.1817				0.2844	1.2563				8.2903	0.1777				0.00033525	0.4833				0.9504	11.7146				0.1553	3.0222					3.8164	0.5349
			0.4313	5.2369				0.2875	1.2773				9.0624	0.1928				0.00038094	0.4852				0.9628	11.7734				0.158	3.077					3.8781	0.5433
			0.4359	5.2921				0.2906	1.2984				9.9063	0.209				0.00043286	0.4875				0.9752	11.8315				0.1607	3.1317					3.9398	0.5516
			0.4406	5.3473				0.2937	1.3196				10.48	0.2198				0.00049185	0.49				0.9877	11.8888				0.1634	3.1865					4.0016	0.56
			0.4453	5.4025				0.2969	1.341				10.8288	0.2264				0.00055889	0.4929				1.0001	11.9453				0.1661	3.2413					4.0633	0.5683
			0.45	5.4577				0.3	1.3626				11.8373	0.245				0.00063506	0.4961				1.0125	12.0011				0.1688	3.2961					4.125	0.5767
			0.4547	5.5129				0.3031	1.3843				12.9396	0.265				0.00072162	0.4998				1.0249	12.0562				0.1714	3.3509					4.1867	0.585
			0.4594	5.5681				0.3062	1.4061				14.1447	0.2864				0.00081997	0.504				1.0373	12.1106				0.1741	3.4057					4.2484	0.5934
			0.4641	5.6233				0.3094	1.4281				14.62	0.2947				0.00093173	0.5088				1.0498	12.1643				0.1768	3.4604					4.3102	0.6017
			0.4688	5.6785				0.3125	1.4503				15.4619	0.3092				0.0010587	0.5142				1.0622	12.2174				0.1795	3.5152					4.3719	0.6101
			0.4734	5.7337				0.3156	1.4726				16.9018	0.3335				0.001203	0.5204				1.0746	12.2698				0.1822	3.57					4.4336	0.6184
			0.4781	5.7889				0.3187	1.495				18.4758	0.3593				0.001367	0.5274				1.087	12.3215				0.1849	3.6248					4.4953	0.6268
			0.4828	5.8441				0.3219	1.5177				18.76	0.3639				0.0015218	0.534				1.0995	12.3726				0.1876	3.6796					4.557	0.6352
			0.4875	5.8994				0.325	1.5404				20.1964	0.3867				0.0015533	0.5354				1.1119	12.4231				0.1903	3.7343					4.6187	0.6435
			0.4922	5.9546				0.3281	1.5634				22.0772	0.4157				0.001765	0.5444				1.1243	12.4731				0.193	3.7891					4.6805	0.6519
			0.4969	6.0098				0.3312	1.5865				22.9	0.4281				0.0020056	0.5547				1.1367	12.5224				0.1957	3.8439					4.7422	0.6602
			0.5016	6.065				0.3344	1.6097				24.1332	0.4463				0.0022789	0.5664				1.1491	12.5711				0.1984	3.8987					4.8039	0.6686
			0.5063	6.1202				0.3375	1.6332				26.3806	0.4785				0.0025895	0.5797				1.1616	12.6193				0.2011	3.9535					4.8656	0.6769
			0.5109	6.1754				0.3406	1.6568				27.04	0.4877				0.0029424	0.5948				1.174	12.6669				0.2038	4.0083					4.9273	0.6853
			0.5156	6.2306				0.3437	1.6805				28.8373	0.5124				0.0033435	0.6119				1.1864	12.714				0.2065	4.063					4.9891	0.6936
			0.5203	6.2858				0.3469	1.7044				31.18	0.5434				0.0037259	0.6283				1.1988	12.7605				0.2092	4.1178					5.0508	0.702
			0.525	6.341				0.35	1.7285				31.5228	0.5478				0.0037992	0.6314				1.2113	12.8065				0.2119	4.1726					5.1125	0.7103
			0.5297	6.3962				0.3531	1.7528				34.4584	0.5849				0.004317	0.6535				1.2237	12.852				0.2146	4.2274					5.1742	0.7187
			0.5344	6.4514				0.3562	1.7772				35.32	0.5954				0.0049054	0.6787				1.2361	12.897				0.2173	4.2822					5.2359	0.7271
			0.5391	6.5066				0.3594	1.8018				37.6674	0.6234				0.005574	0.7073				1.2485	12.9415				0.22	4.3369					5.2977	0.7354
			0.5438	6.5618				0.3625	1.8266				39.46	0.6441				0.0059299	0.7225				1.2609	12.9856				0.2227	4.3917					5.3594	0.7438
			0.5484	6.617				0.3656	1.8515				41.1753	0.6634				0.0063337	0.7398				1.2734	13.0291				0.2254	4.4465					5.4211	0.7521
			0.5531	6.6722				0.3687	1.8767				43.6	0.6898				0.0071969	0.7767				1.2858	13.0722				0.228	4.5013					5.4828	0.7605
			0.5578	6.7274				0.3719	1.902				45.0098	0.7048				0.0081339	0.8167				1.2982	13.1149				0.2307	4.5561					5.5445	0.7688
			0.5625	6.7827				0.375	1.9274				47.74	0.7328				0.0081778	0.8186				1.3106	13.157				0.2334	4.6108					5.6062	0.7772
			0.5672	6.8379				0.3781	1.9531				49.2013	0.7474				0.0092924	0.8663				1.323	13.1988				0.2361	4.6656					5.668	0.7855
			0.5719	6.8931				0.3812	1.9789				51.88	0.7733				0.0103	0.911				1.3355	13.2401				0.2388	4.7204					5.7297	0.7939
			0.5766	6.9483				0.3844	2.0049				53.7833	0.7912				0.0106	0.9204				1.3479	13.281				0.2415	4.7752					5.7914	0.8023
			0.5813	7.0035				0.3875	2.0311				56.02	0.8115				0.012	0.982				1.3603	13.3215				0.2442	4.83					5.8531	0.8106
			0.5859	7.0587				0.3906	2.0575				58.7919	0.836				0.0125	1.0052				1.3727	13.3615				0.2469	4.8848					5.9148	0.819
			0.5906	7.1139				0.3937	2.0841				60.16	0.8477				0.0136	1.0519				1.3852	13.4012				0.2496	4.9395					5.9766	0.8273
			0.5953	7.1691				0.3969	2.1108				64.267	0.8816				0.0147	1.0995				1.3976	13.4404				0.2523	4.9943					6.0383	0.8357
			0.6	7.2243				0.4	2.1378				64.3	0.8819				0.0155	1.1313				1.41	13.4793				0.255	5.0491					6.1	0.844
			0.6047	7.2795				0.4031	2.1649				68.44	0.9143				0.017	1.1937				1.4224	13.5178				0.2577	5.1039					6.1617	0.8524
			0.6094	7.3347				0.4062	2.1922				70.2519	0.928				0.0176	1.2216				1.4348	13.5559				0.2604	5.1587					6.2234	0.8607
			0.6141	7.3899				0.4094	2.2197				72.58	0.9451				0.0192	1.2879				1.4473	13.5937				0.2631	5.2134					6.2852	0.8691
			0.6187	7.4451				0.4125	2.2474				76.72	0.9744				0.02	1.3242				1.4597	13.631				0.2658	5.2682					6.3469	0.8774
			0.6234	7.5003				0.4156	2.2753				76.7942	0.9749				0.0214	1.3822				1.4721	13.6681				0.2685	5.323					6.4086	0.8858
			0.6281	7.5555				0.4187	2.3034				80.86	1.0023				0.0227	1.4408				1.4845	13.7047				0.2712	5.3778					6.4703	0.8942
			0.6328	7.6108				0.4219	2.3317				83.9457	1.0222				0.0236	1.4764				1.497	13.7411				0.2739	5.4326					6.532	0.9025
			0.6375	7.666				0.425	2.3602				85	1.0288				0.0258	1.5707				1.5094	13.7771				0.2766	5.4873					6.5937	0.9109
			0.6422	7.7212				0.4281	2.3888				89.14	1.0542				0.0258	1.5732				1.5218	13.8127				0.2793	5.5421					6.6555	0.9192
			0.6469	7.7764				0.4312	2.4177				91.7633	1.0696				0.028	1.6649				1.5342	13.848				0.282	5.5969					6.7172	0.9276
			0.6516	7.8316				0.4344	2.4468				93.28	1.0784				0.0293	1.7237				1.5466	13.8831				0.2846	5.6517					6.7789	0.9359
			0.6562	7.8868				0.4375	2.4761				97.42	1.1015				0.0302	1.7591				1.5591	13.9177				0.2873	5.7065					6.8406	0.9443
			0.6609	7.942				0.4406	2.5056				100.309	1.117				0.0324	1.8534				1.5715	13.9521				0.29	5.7613					6.9023	0.9526
			0.6656	7.9972				0.4437	2.5353				101.56	1.1236				0.0333	1.8947				1.5839	13.9862				0.2927	5.816					6.9641	0.961
			0.6703	8.0524				0.4469	2.5652				105.7	1.1449				0.0346	1.9476				1.5963	14.0199				0.2954	5.8708					7.0258	0.9694
			0.675	8.1076				0.45	2.5953				109.65	1.1643				0.0368	2.0419				1.6088	14.0534				0.2981	5.9256					7.0875	0.9777
			0.6797	8.1628				0.4531	2.6257				109.84	1.1652				0.0379	2.0891				1.6212	14.0865				0.3008	5.9804					7.1492	0.9861
			0.6844	8.218				0.4562	2.6562				113.98	1.1847				0.039	2.1361				1.6336	14.1194				0.3035	6.0352					7.2109	0.9944
			0.6891	8.2732				0.4594	2.687				118.12	1.2035				0.0412	2.2303				1.646	14.152				0.3062	6.0899					7.2727	1.0028
			0.6937	8.3284				0.4625	2.7179				119.862	1.2111				0.0431	2.3099				1.6584	14.1843				0.3089	6.1447					7.3344	1.0111
			0.6984	8.3836				0.4656	2.7491				122.26	1.2215				0.0434	2.3246				1.6709	14.2163				0.3116	6.1995					7.3961	1.0195
			0.7031	8.4389				0.4687	2.7805				126.4	1.2388				0.0456	2.4188				1.6833	14.2481				0.3143	6.2543					7.4578	1.0278
			0.7078	8.4941				0.4719	2.8122				130.54	1.2555				0.0478	2.5131				1.6957	14.2796				0.317	6.3091					7.5195	1.0362
			0.7125	8.5493				0.475	2.844				131.024	1.2574				0.0489	2.5608				1.7081	14.3108				0.3197	6.3639					7.5812	1.0445
			0.7172	8.6045				0.4781	2.8761				134.68	1.2716				0.05	2.6073				1.7205	14.3418				0.3224	6.4186					7.643	1.0529
			0.7219	8.6597				0.4812	2.9084				138.82	1.2871				0.0522	2.7015				1.733	14.3725				0.3251	6.4734					7.7047	1.0613
			0.7266	8.7149				0.4844	2.9409				142.96	1.302				0.0544	2.7958				1.7454	14.4029				0.3278	6.5282					7.7664	1.0696
			0.7312	8.7701				0.4875	2.9736				143.226	1.303				0.0556	2.8459				1.7578	14.4331				0.3305	6.583					7.8281	1.078
			0.7359	8.8253				0.4906	3.0066				147.1	1.3164				0.0566	2.89				1.7702	14.4631				0.3332	6.6378					7.8898	1.0863
			0.7406	8.8805				0.4937	3.0398				151.24	1.3304				0.0588	2.9843				1.7827	14.4928				0.3359	6.6925					7.9516	1.0947
			0.7453	8.9357				0.4969	3.0733				155.38	1.3438				0.061	3.0785				1.7951	14.5222				0.3386	6.7473					8.0133	1.103
			0.75	8.9909				0.5	3.107				156.564	1.3476				0.0632	3.1698				1.8075	14.5515				0.3412	6.8021					8.075	1.1114
			0.7547	9.0461				0.5031	3.1409				159.52	1.3569				0.0632	3.1727				1.8199	14.5805				0.3439	6.8569					8.1367	1.1197
			0.7594	9.1013				0.5062	3.175				163.66	1.3695				0.0654	3.267				1.8323	14.6092				0.3466	6.9117					8.1984	1.1281
			0.7641	9.1565				0.5094	3.2094				167.8	1.3817				0.0676	3.3612				1.8448	14.6378				0.3493	6.9664					8.2602	1.1364
			0.7687	9.2117				0.5125	3.244				171.144	1.3912				0.0698	3.4555				1.8572	14.6661				0.352	7.0212					8.3219	1.1448
			0.7734	9.2669				0.5156	3.2789				171.94	1.3935				0.0718	3.538				1.8696	14.6942				0.3547	7.076					8.3836	1.1532
			0.7781	9.3222				0.5187	3.314				176.08	1.4049				0.0721	3.5497				1.882	14.7221				0.3574	7.1308					8.4453	1.1615
			0.7828	9.3774				0.5219	3.3494				180.22	1.416				0.0743	3.6439				1.8945	14.7497				0.3601	7.1856					8.507	1.1699
			0.7875	9.4326				0.525	3.385				184.36	1.4268				0.0765	3.7382				1.9069	14.7772				0.3628	7.2404					8.5687	1.1782
			0.7922	9.4878				0.5281	3.4209				187.082	1.4337				0.0787	3.8324				1.9193	14.8044				0.3655	7.2951					8.6305	1.1866
			0.7969	9.543				0.5312	3.457				188.5	1.4372				0.0809	3.9266				1.9317	14.8314				0.3682	7.3499					8.6922	1.1949
			0.8016	9.5982				0.5344	3.4934				192.64	1.4474				0.0816	3.9562				1.9441	14.8583				0.3709	7.4047					8.7539	1.2033
			0.8062	9.6534				0.5375	3.53				196.78	1.4572				0.0831	4.0209				1.9566	14.8849				0.3736	7.4595					8.8156	1.2116
			0.8109	9.7086				0.5406	3.5669				200.92	1.4668				0.0853	4.1151				1.969	14.9113				0.3763	7.5143					8.8773	1.22
			0.8156	9.7638				0.5437	3.604				204.504	1.4749				0.0875	4.2094				1.9814	14.9376				0.379	7.569					8.9391	1.2284
			0.8203	9.819				0.5469	3.6414				205.06	1.4761				0.0897	4.3036				1.9938	14.9636				0.3817	7.6238					9.0008	1.2367
			0.825	9.8742				0.55	3.679				209.2	1.4851				0.0919	4.3978				2.0063	14.9894				0.3844	7.6786					9.0625	1.2451
			0.8297	9.9294				0.5531	3.717				213.34	1.4939				0.0927	4.4315				2.0187	15.0151				0.3871	7.7334					9.1242	1.2534
			0.8344	9.9846				0.5562	3.7552				217.48	1.5025				0.0941	4.4921				2.0311	15.0406				0.3898	7.7882					9.1859	1.2618
			0.8391	10.0398				0.5594	3.7936				221.62	1.5108				0.0963	4.5863				2.0435	15.0659				0.3925	7.8429					9.2477	1.2701
			0.8437	10.095				0.5625	3.8323				223.549	1.5146				0.0985	4.6806				2.0559	15.091				0.3952	7.8977					9.3094	1.2785
			0.8484	10.1503				0.5656	3.8713				225.76	1.519				0.1007	4.7748				2.0684	15.1159				0.3979	7.9525					9.3711	1.2868
			0.8531	10.2055				0.5687	3.9106				229.9	1.5269				0.1029	4.869				2.0808	15.1406				0.4005	8.0073					9.4328	1.2952
			0.8578	10.2607				0.5719	3.9501				234.04	1.5346				0.1051	4.9633				2.0932	15.1652				0.4032	8.0621					9.4945	1.3035
			0.8625	10.3159				0.575	3.99				238.18	1.5421				0.1053	4.9716				2.1056	15.1896				0.4059	8.1169					9.5563	1.3119
			0.8672	10.3711				0.5781	4.0301				242.32	1.5494				0.1073	5.0575				2.118	15.2139				0.4086	8.1716					9.618	1.3203
			0.8719	10.4263				0.5812	4.0704				244.367	1.553				0.1095	5.1518				2.1305	15.2379				0.4113	8.2264					9.6797	1.3286
			0.8766	10.4815				0.5844	4.1111				246.46	1.5566				0.1117	5.246				2.1429	15.2618				0.414	8.2812					9.7414	1.337
			0.8812	10.5367				0.5875	4.1521				250.6	1.5635				0.1139	5.3402				2.1553	15.2855				0.4167	8.336					9.8031	1.3453
			0.8859	10.5919				0.5906	4.1933				254.74	1.5703				0.1161	5.4345				2.1677	15.3091				0.4194	8.3908					9.8648	1.3537
			0.8906	10.6471				0.5938	4.2348				258.88	1.577				0.1183	5.5287				2.1802	15.3325				0.4221	8.4455					9.9266	1.362
			0.8953	10.7023				0.5969	4.2766				263.02	1.5835				0.1197	5.5853				2.1926	15.3558				0.4248	8.5003					9.9883	1.3704
			0.9	10.7575				0.6	4.3187				267.124	1.5898				0.1205	5.623				2.205	15.3789				0.4275	8.5551					10.05	1.3787
			0.9047	10.8127				0.6031	4.3611				267.16	1.5898				0.1227	5.7172				2.2174	15.4018				0.4302	8.6099					10.1117	1.3871
			0.9094	10.8679				0.6063	4.4038				271.3	1.596				0.1249	5.8114				2.2298	15.4246				0.4329	8.6647					10.1734	1.3954
			0.9141	10.9231				0.6094	4.4468				275.44	1.6021				0.1272	5.9057				2.2423	15.4472				0.4356	8.7195					10.2352	1.4038
			0.9187	10.9784				0.6125	4.4901				279.58	1.608				0.1294	5.9999				2.2547	15.4697				0.4383	8.7742					10.2969	1.4122
			0.9234	11.0336				0.6156	4.5337				283.72	1.6138				0.1316	6.0942				2.2671	15.492				0.441	8.829					10.3586	1.4205
			0.9281	11.0888				0.6188	4.5776														2.2795	15.5142				0.4437	8.8838					10.4203	1.4289
			0.9328	11.144				0.6219	4.6219														2.292	15.5362				0.4464	8.9386					10.482	1.4372
			0.9375	11.1992				0.625	4.6664														2.3044	15.5581				0.4491	8.9934					10.5438	1.4456
			0.9422	11.2544				0.6281	4.7112														2.3168	15.5799				0.4518	9.0481					10.6055	1.4539
			0.9469	11.3096				0.6313	4.7564														2.3292	15.6015				0.4545	9.1029					10.6672	1.4623
			0.9516	11.3648				0.6344	4.8018														2.3416	15.623				0.4571	9.1577					10.7289	1.4706
			0.9562	11.42				0.6375	4.8476														2.3541	15.6443				0.4598	9.2125					10.7906	1.479
			0.9609	11.4752				0.6406	4.8937														2.3665	15.6655				0.4625	9.2673					10.8523	1.4874
			0.9656	11.5304				0.6438	4.9402														2.3789	15.6866				0.4652	9.322					10.9141	1.4957
			0.9703	11.5856				0.6469	4.9869														2.3913	15.7075				0.4679	9.3768					10.9758	1.5041
			0.975	11.6408				0.65	5.034														2.4037	15.7283				0.4706	9.4316					11.0375	1.5124
			0.9797	11.696				0.6531	5.0814														2.4162	15.749				0.4733	9.4864					11.0992	1.5208
			0.9844	11.7512				0.6563	5.1292														2.4286	15.7695				0.476	9.5412					11.1609	1.5291
			0.9891	11.8064				0.6594	5.1772														2.441	15.7899				0.4787	9.596					11.2227	1.5375
			0.9937	11.8617				0.6625	5.2256														2.4534	15.8102				0.4814	9.6507					11.2844	1.5458
			0.9984	11.9169				0.6656	5.2744														2.4659	15.8304				0.4841	9.7055					11.3461	1.5542
			1.0031	11.9721				0.6688	5.3235														2.4783	15.8504				0.4868	9.7603					11.4078	1.5625
			1.0078	12.0273				0.6719	5.3729														2.4907	15.8704				0.4895	9.8151					11.4695	1.5709
			1.0125	12.0825				0.675	5.4227														2.5031	15.8902				0.4922	9.8699					11.5313	1.5793
			1.0172	12.1377				0.6781	5.4729														2.5155	15.9098				0.4949	9.9246					11.593	1.5876
			1.0219	12.1929				0.6813	5.5233														2.528	15.9294				0.4976	9.9794					11.6547	1.596
			1.0266	12.2481				0.6844	5.5742														2.5404	15.9488				0.5003	10.0342					11.7164	1.6043
			1.0312	12.3033				0.6875	5.6254														2.5528	15.9682				0.503	10.089					11.7781	1.6127
			1.0359	12.3585				0.6906	5.6769														2.5652	15.9874				0.5057	10.1438					11.8398	1.621
			1.0406	12.4137				0.6938	5.7289														2.5777	16.0065				0.5084	10.1986					11.9016	1.6294
			1.0453	12.4689				0.6969	5.7811														2.5901	16.0255				0.5111	10.2533					11.9633	1.6377
			1.05	12.5241				0.7	5.8338														2.6025	16.0444				0.5137	10.3081					12.025	1.6461
			1.0547	12.5793				0.7031	5.8868														2.6149	16.0631				0.5164	10.3629					12.0867	1.6545
			1.0594	12.6345				0.7063	5.9402														2.6273	16.0818				0.5191	10.4177					12.1484	1.6628
			1.0641	12.6898				0.7094	5.9939														2.6398	16.1004				0.5218	10.4725					12.2102	1.6712
			1.0687	12.745				0.7125	6.0481														2.6522	16.1188				0.5245	10.5272					12.2719	1.6795
			1.0734	12.8002				0.7156	6.1026														2.6646	16.1371				0.5272	10.582					12.3336	1.6879
			1.0781	12.8554				0.7188	6.1575														2.677	16.1554				0.5299	10.6368					12.3953	1.6962
			1.0828	12.9106				0.7219	6.2128														2.6895	16.1735				0.5326	10.6916					12.457	1.7046
			1.0875	12.9658				0.725	6.2684														2.7019	16.1915				0.5353	10.7464					12.5188	1.7129
			1.0922	13.021				0.7281	6.3245														2.7143	16.2095				0.538	10.8011					12.5805	1.7213
			1.0969	13.0762				0.7313	6.3809														2.7267	16.2273				0.5407	10.8559					12.6422	1.7296
			1.1016	13.1314				0.7344	6.4378														2.7391	16.245				0.5434	10.9107					12.7039	1.738
			1.1062	13.1866				0.7375	6.495														2.7516	16.2627				0.5461	10.9655					12.7656	1.7464
			1.1109	13.2418				0.7406	6.5527														2.764	16.2802				0.5488	11.0203					12.8273	1.7547
			1.1156	13.297				0.7438	6.6107														2.7764	16.2976				0.5515	11.0751					12.8891	1.7631
			1.1203	13.3522				0.7469	6.6692														2.7888	16.315				0.5542	11.1298					12.9508	1.7714
			1.125	13.4074				0.75	6.7281														2.8012	16.3322				0.5569	11.1846					13.0125	1.7798
			1.1297	13.4626				0.7531	6.7873														2.8137	16.3493				0.5596	11.2394					13.0742	1.7881
			1.1344	13.5179				0.7563	6.847														2.8261	16.3664				0.5623	11.2942					13.1359	1.7965
			1.1391	13.5731				0.7594	6.9071														2.8385	16.3834				0.565	11.349					13.1977	1.8048
			1.1437	13.6283				0.7625	6.9677														2.8509	16.4002				0.5677	11.4037					13.2594	1.8132
			1.1484	13.6835				0.7656	7.0286														2.8634	16.417				0.5704	11.4585					13.3211	1.8215
			1.1531	13.7387				0.7688	7.09														2.8758	16.4337				0.573	11.5133					13.3828	1.8299
			1.1578	13.7939				0.7719	7.1518														2.8882	16.4503				0.5757	11.5681					13.4445	1.8383
			1.1625	13.8491				0.775	7.2141														2.9006	16.4668				0.5784	11.6229					13.5063	1.8466
			1.1672	13.9043				0.7781	7.2767														2.913	16.4833				0.5811	11.6776					13.568	1.855
			1.1719	13.9595				0.7813	7.3399														2.9255	16.4996				0.5838	11.7324					13.6297	1.8633
			1.1766	14.0147				0.7844	7.4034														2.9379	16.5159				0.5865	11.7872					13.6914	1.8717
			1.1812	14.0699				0.7875	7.4674														2.9503	16.532				0.5892	11.842					13.7531	1.88
			1.1859	14.1251				0.7906	7.5319														2.9627	16.5481				0.5919	11.8968					13.8148	1.8884
			1.1906	14.1803				0.7938	7.5968														2.9752	16.5641				0.5946	11.9516					13.8766	1.8967
			1.1953	14.2355				0.7969	7.6622														2.9876	16.58				0.5973	12.0063					13.9383	1.9051
			1.2	14.2907				0.8	7.728														3	16.5959				0.6	12.0611					14	1.9135
